# Supplementary material for: In-depth Temporal Transcriptome Profiling of Monkeypox and Host Cells using Nanopore Sequencing
Source: Sci Data. 2023 May 9;10:262. doi: 10.1038/s41597-023-02149-4 (PMC10170163; doi:10.1038/s41597-023-02149-4)
Supplement: Supplementary file 2 — Supplementary Table 1 [file 41597_2023_2149_MOESM2_ESM.xlsx]

## Sheet: mpox bam w fastq
Supplementary Table S1. Accession IDs and read files uploaded to ENA. The ‘pass’ in the sample name shows that these files passed guppy’s QC filtering (min. read quality >= 8).
Study accession	Sample accession	Run accession	Library Name	Biological Replicate	Quality Filtering	Platform	Instrument	Library source	Library selection	Library strategy	library construction protocol	File names	MD5-Sum	uploaded into ENA
PRJEB56841	ERS13620356	ERR10550019	MPOX_inf_1h_A_pass	A	passed	OXFORD NANOPORE	MinION	TRANSCRIPTOMIC	Oligo-dT	RNA-seq	SQK-DCS109	MPOX_inf_1h_A_pass.bam	a744a89288caf0fdf06cbc6cf3a214c5	30-11-2022
		ERR10963107		A	passed	OXFORD NANOPORE	MinION	TRANSCRIPTOMIC	Oligo-dT	RNA-seq	SQK-DCS110	MPOX_inf_1h_A_pass.fastq.gz	ad67825b6e4238ba47de62aa7879ebf4	04-03-2023
	ERS13620357	ERR10550020	MPOX_inf_1h_B_pass	B	passed	OXFORD NANOPORE	MinION	TRANSCRIPTOMIC	Oligo-dT	RNA-seq	SQK-DCS111	MPOX_inf_1h_B_pass.bam	cdb64441e2c8b7ecf676063039c178c6	30-11-2022
		ERR10963108		B	passed	OXFORD NANOPORE	MinION	TRANSCRIPTOMIC	Oligo-dT	RNA-seq	SQK-DCS112	MPOX_inf_1h_B_pass.fastq.gz	d6be3c4ebf4135dc19c9e1e3fde66718	04-03-2023
	ERS13620358	ERR10550021	MPOX_inf_1h_C_pass	C	passed	OXFORD NANOPORE	MinION	TRANSCRIPTOMIC	Oligo-dT	RNA-seq	SQK-DCS113	MPOX_inf_1h_C_pass.bam	55f7d0ef261c3221bc29a63a18a06a57	30-11-2022
		ERR10963109		C	passed	OXFORD NANOPORE	MinION	TRANSCRIPTOMIC	Oligo-dT	RNA-seq	SQK-DCS114	MPOX_inf_1h_C_pass.fastq.gz	97904d308ed8536bb07f8db17c718683	04-03-2023
	ERS13620359	ERR10550022	MPOX_inf_2h_A_pass	A	passed	OXFORD NANOPORE	MinION	TRANSCRIPTOMIC	Oligo-dT	RNA-seq	SQK-DCS115	MPOX_inf_2h_A_pass.bam	3d7c39586240e03af3f16c309504b22b	30-11-2022
		ERR10963110		A	passed	OXFORD NANOPORE	MinION	TRANSCRIPTOMIC	Oligo-dT	RNA-seq	SQK-DCS116	MPOX_inf_2h_A_pass.fastq.gz	590310d125e1b8b5dd05737be60ccb77	04-03-2023
	ERS13620360	ERR10550023	MPOX_inf_2h_B_pass	B	passed	OXFORD NANOPORE	MinION	TRANSCRIPTOMIC	Oligo-dT	RNA-seq	SQK-DCS117	MPOX_inf_2h_B_pass.bam	535501d0423ac93086537381c52db8e7	30-11-2022
		ERR10963111		B	passed	OXFORD NANOPORE	MinION	TRANSCRIPTOMIC	Oligo-dT	RNA-seq	SQK-DCS118	MPOX_inf_2h_B_pass.fastq.gz	a672c7296863563c185d8e3b210e89ba	04-03-2023
	ERS13620361	ERR10550024	MPOX_inf_2h_C_pass	C	passed	OXFORD NANOPORE	MinION	TRANSCRIPTOMIC	Oligo-dT	RNA-seq	SQK-DCS119	MPOX_inf_2h_C_pass.bam	80c35c32f2f5be0bb9a7652b4f3fa4d9	30-11-2022
		ERR10963112		C	passed	OXFORD NANOPORE	MinION	TRANSCRIPTOMIC	Oligo-dT	RNA-seq	SQK-DCS120	MPOX_inf_2h_C_pass.fastq.gz	0d983a42bd4165c4e18a73fb71e2cc87	04-03-2023
	ERS13620362	ERR10550025	MPOX_inf_4h_A_pass	A	passed	OXFORD NANOPORE	MinION	TRANSCRIPTOMIC	Oligo-dT	RNA-seq	SQK-DCS121	MPOX_inf_4h_A_pass.bam	e2155632fa43b14d37cda8bf41d55244	30-11-2022
		ERR10963113		A	passed	OXFORD NANOPORE	MinION	TRANSCRIPTOMIC	Oligo-dT	RNA-seq	SQK-DCS122	MPOX_inf_4h_A_pass.fastq.gz	0f2d9a88a0a05cf30680529505f68053	04-03-2023
	ERS13620363	ERR10550026	MPOX_inf_4h_B_pass	B	passed	OXFORD NANOPORE	MinION	TRANSCRIPTOMIC	Oligo-dT	RNA-seq	SQK-DCS123	MPOX_inf_4h_B_pass.bam	c582fe45d5a84becbdef04a36f241a3a	30-11-2022
		ERR10963114		B	passed	OXFORD NANOPORE	MinION	TRANSCRIPTOMIC	Oligo-dT	RNA-seq	SQK-DCS124	MPOX_inf_4h_B_pass.fastq.gz	2a3d7c644ad52e6417747c51e88bc639	04-03-2023
	ERS13620364	ERR10550027	MPOX_inf_4h_C_pass	C	passed	OXFORD NANOPORE	MinION	TRANSCRIPTOMIC	Oligo-dT	RNA-seq	SQK-DCS125	MPOX_inf_4h_C_pass.bam	b071356002cca41eef0101d137c79585	30-11-2022
		ERR10963115		C	passed	OXFORD NANOPORE	MinION	TRANSCRIPTOMIC	Oligo-dT	RNA-seq	SQK-DCS126	MPOX_inf_4h_C_pass.fastq.gz	894e4cff3a85a2876dece2c696f05e32	04-03-2023
	ERS13620365	ERR10550028	MPOX_inf_6h_A_pass	A	passed	OXFORD NANOPORE	MinION	TRANSCRIPTOMIC	Oligo-dT	RNA-seq	SQK-DCS127	MPOX_inf_6h_A_pass.bam	fab1bb7cb5b618b87c3b6133d1f5d489	30-11-2022
		ERR10963116		A	passed	OXFORD NANOPORE	MinION	TRANSCRIPTOMIC	Oligo-dT	RNA-seq	SQK-DCS128	MPOX_inf_6h_A_pass.fastq.gz	8b0098012140a121b8fcf366f0ac0adf	04-03-2023
	ERS13620366	ERR10550029	MPOX_inf_6h_B_pass	B	passed	OXFORD NANOPORE	MinION	TRANSCRIPTOMIC	Oligo-dT	RNA-seq	SQK-DCS129	MPOX_inf_6h_B_pass.bam	9603e291c13e403badb24b9e10666826	30-11-2022
		ERR10963117		B	passed	OXFORD NANOPORE	MinION	TRANSCRIPTOMIC	Oligo-dT	RNA-seq	SQK-DCS130	MPOX_inf_6h_B_pass.fastq.gz	3fa0bbd64fd1685ef8e9219f3bedb9a0	04-03-2023
	ERS13620367	ERR10550030	MPOX_inf_6h_C_pass	C	passed	OXFORD NANOPORE	MinION	TRANSCRIPTOMIC	Oligo-dT	RNA-seq	SQK-DCS131	MPOX_inf_6h_C_pass.bam	09378e8a8cec51f12fdcf90175491725	30-11-2022
		ERR10963118		C	passed	OXFORD NANOPORE	MinION	TRANSCRIPTOMIC	Oligo-dT	RNA-seq	SQK-DCS132	MPOX_inf_6h_C_pass.fastq.gz	62b6d7f759f408c21bac3309f9758d95	04-03-2023
	ERS13620368	ERR10543479	MPOX_inf_12h_A_pass	A	passed	OXFORD NANOPORE	MinION	TRANSCRIPTOMIC	Oligo-dT	RNA-seq	SQK-DCS133	MPOX_inf_12h_A_pass.bam	8c27ddde5785b451188561afc4418404	30-11-2022
		ERR10963119		A	passed	OXFORD NANOPORE	MinION	TRANSCRIPTOMIC	Oligo-dT	RNA-seq	SQK-DCS134	MPOX_inf_12h_A_pass.fastq.gz	d109d85fa758dfe86f2e18e0cb4811e1	04-03-2023
	ERS13620369	ERR10543480	MPOX_inf_12h_B_pass	B	passed	OXFORD NANOPORE	MinION	TRANSCRIPTOMIC	Oligo-dT	RNA-seq	SQK-DCS135	MPOX_inf_12h_B_pass.bam	2433aaf39374733cc6c20b5005c91a0a	30-11-2022
		ERR10963120		B	passed	OXFORD NANOPORE	MinION	TRANSCRIPTOMIC	Oligo-dT	RNA-seq	SQK-DCS136	MPOX_inf_12h_B_pass.fastq.gz	62805a56561f8711f79f6dcfa5e43011	04-03-2023
	ERS13620370	ERR10543481	MPOX_inf_12h_C_pass	C	passed	OXFORD NANOPORE	MinION	TRANSCRIPTOMIC	Oligo-dT	RNA-seq	SQK-DCS137	MPOX_inf_12h_C_pass.bam	a1f5588596e462575a4388e6965252df	30-11-2022
		ERR10963121		C	passed	OXFORD NANOPORE	MinION	TRANSCRIPTOMIC	Oligo-dT	RNA-seq	SQK-DCS138	MPOX_inf_12h_C_pass.fastq.gz	b15ca7f5d41d71ecba310fdd648f3fe6	04-03-2023
	ERS13620371	ERR10550031	MPOX_inf_24h_A_pass	A	passed	OXFORD NANOPORE	MinION	TRANSCRIPTOMIC	Oligo-dT	RNA-seq	SQK-DCS139	MPOX_inf_24h_A_pass.bam	d7006e026976c3dbd8f3962e38502e13	30-11-2022
		ERR10963122		A	passed	OXFORD NANOPORE	MinION	TRANSCRIPTOMIC	Oligo-dT	RNA-seq	SQK-DCS140	MPOX_inf_24h_A_pass.fastq.gz	fedda772c9d7cead8edd82fc44a96d24	04-03-2023
	ERS13620372	ERR10550032	MPOX_inf_24h_B_pass	B	passed	OXFORD NANOPORE	MinION	TRANSCRIPTOMIC	Oligo-dT	RNA-seq	SQK-DCS141	MPOX_inf_24h_B_pass.bam	7ea6d5bf1ee54e62430d835e2b6cd38c	30-11-2022
		ERR10963123		B	passed	OXFORD NANOPORE	MinION	TRANSCRIPTOMIC	Oligo-dT	RNA-seq	SQK-DCS142	MPOX_inf_24h_B_pass.fastq.gz	85c277738cd328e7de20b941825d4a04	04-03-2023
	ERS13620373	ERR10550033	MPOX_inf_24h_C_pass	C	passed	OXFORD NANOPORE	MinION	TRANSCRIPTOMIC	Oligo-dT	RNA-seq	SQK-DCS143	MPOX_inf_24h_C_pass.bam	0151d38a7464795b96c9027fb452a0e7	30-11-2022
		ERR10963124		C	passed	OXFORD NANOPORE	MinION	TRANSCRIPTOMIC	Oligo-dT	RNA-seq	SQK-DCS144	MPOX_inf_24h_C_pass.fastq.gz	366832c760ad36a80eb912cfffd2c72b	04-03-2023
	ERS13620374	ERR10550034	MPOX_mock_A_pass	A	passed	OXFORD NANOPORE	MinION	TRANSCRIPTOMIC	Oligo-dT	RNA-seq	SQK-DCS145	MPOX_mock_A_pass.bam	9e3d90b45e26f2fea91b2e0edab80052	30-11-2022
		ERR10963125		A	passed	OXFORD NANOPORE	MinION	TRANSCRIPTOMIC	Oligo-dT	RNA-seq	SQK-DCS146	MPOX_mock_A_pass.fastq.gz	60520dde11aedddf008538d103142dda	04-03-2023
	ERS13620375	ERR10550035	MPOX_mock_B_pass	B	passed	OXFORD NANOPORE	MinION	TRANSCRIPTOMIC	Oligo-dT	RNA-seq	SQK-DCS147	MPOX_mock_B_pass.bam	13dd4ae04821cae67954f27ea5e3729b	30-11-2022
		ERR10963126		B	passed	OXFORD NANOPORE	MinION	TRANSCRIPTOMIC	Oligo-dT	RNA-seq	SQK-DCS148	MPOX_mock_B_pass.fastq.gz	ac6742a9d58f48917848938d44ce601f	04-03-2023
	ERS13620376	ERR10550036	MPOX_mock_C_pass	C	passed	OXFORD NANOPORE	MinION	TRANSCRIPTOMIC	Oligo-dT	RNA-seq	SQK-DCS149	MPOX_mock_C_pass.bam	753597e55f15da11c0701396caa8094e	30-11-2022
		ERR10963127		C	passed	OXFORD NANOPORE	MinION	TRANSCRIPTOMIC	Oligo-dT	RNA-seq	SQK-DCS150	MPOX_mock_C_pass.fastq.gz	e53293e16b6dea242658721fe9e9b1d8	04-03-2023
	ERS13620377	ERR10513574	MPOX_dRNA_inf_pass		passed	OXFORD NANOPORE	MinION	TRANSCRIPTOMIC	Oligo-dT	ssRNA-Seq	SQK-RNA002	MPOX_dRNA_inf_pass.bam	3beb113fcc991c0cbe92b0d18f065700	30-11-2022
		ERR10963128			passed	OXFORD NANOPORE	MinION	TRANSCRIPTOMIC	Oligo-dT	ssRNA-Seq	SQK-RNA003	MPOX_dRNA_inf_pass.fastq.gz	d2cd3bb4a54f8fe5f408623fceed0cb6	04-03-2023
