# Supplementary material for: In-depth Temporal Transcriptome Profiling of Monkeypox and Host Cells using Nanopore Sequencing
Source: Sci Data. 2023 May 9;10:262. doi: 10.1038/s41597-023-02149-4 (PMC10170163; doi:10.1038/s41597-023-02149-4)
Supplement: Supplementary file 3 — Supplementary Table 2 [file 41597_2023_2149_MOESM3_ESM.xlsx]

## Sheet: Munka1
Supplementary Table S2. Coverage statistics of the three biological replicates of each time-point across the whole viral genome
Hours past infection	mean	standard deviation	median
1h	62.9385	138.744	11
2h	225.753	512.189	43
4h	398.982	933.083	97
6h	595.816	1197.29	192
12h	936.917	1386.17	489
24h	1099.7	1437.53	571
MIX	790.685	1404.98	244
