# Supplementary material for: In-depth Temporal Transcriptome Profiling of Monkeypox and Host Cells using Nanopore Sequencing
Source: Sci Data. 2023 May 9;10:262. doi: 10.1038/s41597-023-02149-4 (PMC10170163; doi:10.1038/s41597-023-02149-4)
Supplement: Supplementary file 4 — Supplementary Table 3 [file 41597_2023_2149_MOESM4_ESM.xlsx]

## Sheet: SuppTable_S2_Window.coverage.su
Supplementary Table S3. Coverage statistics of the three biological replicates of each time-point across 100-nt long windows of the viral genome
seqnames	window_id	start.window	end.window	strand	hpi	window_mean.cov	window_median.cov	window_min.cov	window_max.cov	window_sum.cov
ON563414.3	window_1	1	100	+	1h	1.8	2	1	2	180
ON563414.3	window_1	1	100	+	2h	6.37	7	1	7	637
ON563414.3	window_1	1	100	+	4h	13.83	14	9	16	1383
ON563414.3	window_1	1	100	+	6h	42.91	45	25	49	4291
ON563414.3	window_1	1	100	+	12h	678.84	716	353	895	67884
ON563414.3	window_1	1	100	+	24h	1656.76	1742.5	837	2222	165676
ON563414.3	window_1	1	100	+	MIX	1198.54	1309.5	487	1357	119854
ON563414.3	window_1	1	100	-	1h	2	2	2	2	200
ON563414.3	window_1	1	100	-	2h	9.3	9	6	11	930
ON563414.3	window_1	1	100	-	4h	12.14	13	9	13	1214
ON563414.3	window_1	1	100	-	6h	44.18	45	33	54	4418
ON563414.3	window_1	1	100	-	12h	636.56	659	422	786	63656
ON563414.3	window_1	1	100	-	24h	1708.69	1751	1125	2115	170869
ON563414.3	window_1	1	100	-	MIX	1163.5	1218	433	1638	116350
ON563414.3	window_10	901	1000	+	1h	188.44	190	183	193	18844
ON563414.3	window_10	901	1000	+	2h	865.35	869	843	892	86535
ON563414.3	window_10	901	1000	+	4h	2031.04	2043	1962	2097	203104
ON563414.3	window_10	901	1000	+	6h	2893.91	2908	2814	2986	289391
ON563414.3	window_10	901	1000	+	12h	5915.55	5937.5	5746	6110	591555
ON563414.3	window_10	901	1000	+	24h	8453.53	8483	8185	8781	845353
ON563414.3	window_10	901	1000	+	MIX	788.4	788	775	808	78840
ON563414.3	window_10	901	1000	-	1h	141.42	141	140	143	14142
ON563414.3	window_10	901	1000	-	2h	666.88	668	662	671	66688
ON563414.3	window_10	901	1000	-	4h	1650.46	1651.5	1634	1669	165046
ON563414.3	window_10	901	1000	-	6h	2471.63	2480.5	2445	2494	247163
ON563414.3	window_10	901	1000	-	12h	4787.68	4783.5	4709	4871	478768
ON563414.3	window_10	901	1000	-	24h	6666.62	6662.5	6508	6838	666662
ON563414.3	window_10	901	1000	-	MIX	9238.07	9269.5	8988	9387	923807
ON563414.3	window_100	9901	10000	+	1h	25	25	25	25	2500
ON563414.3	window_100	9901	10000	+	2h	114.06	114	113	115	11406
ON563414.3	window_100	9901	10000	+	4h	219.59	220	217	221	21959
ON563414.3	window_100	9901	10000	+	6h	349.13	348	345	354	34913
ON563414.3	window_100	9901	10000	+	12h	539.34	539	536	545	53934
ON563414.3	window_100	9901	10000	+	24h	515.25	514.5	510	524	51525
ON563414.3	window_100	9901	10000	+	MIX	332.56	338	317	340	33256
ON563414.3	window_100	9901	10000	-	1h	25.61	25	25	27	2561
ON563414.3	window_100	9901	10000	-	2h	118.18	119	115	122	11818
ON563414.3	window_100	9901	10000	-	4h	204.19	205	199	208	20419
ON563414.3	window_100	9901	10000	-	6h	376.73	378	369	385	37673
ON563414.3	window_100	9901	10000	-	12h	457.37	457	449	469	45737
ON563414.3	window_100	9901	10000	-	24h	510.15	512	500	517	51015
ON563414.3	window_100	9901	10000	-	MIX	353.74	353.5	348	360	35374
ON563414.3	window_1000	99901	100000	+	1h	0	0	0	0	0
ON563414.3	window_1000	99901	100000	+	2h	0	0	0	0	0
ON563414.3	window_1000	99901	100000	+	4h	4.29	4	4	5	429
ON563414.3	window_1000	99901	100000	+	6h	60.32	60	58	66	6032
ON563414.3	window_1000	99901	100000	+	12h	374.94	380	356	394	37494
ON563414.3	window_1000	99901	100000	+	24h	415.87	420	394	428	41587
ON563414.3	window_1000	99901	100000	+	MIX	209.21	209	202	216	20921
ON563414.3	window_1000	99901	100000	-	1h	0	0	0	0	0
ON563414.3	window_1000	99901	100000	-	2h	0	0	0	0	0
ON563414.3	window_1000	99901	100000	-	4h	4.61	5	4	5	461
ON563414.3	window_1000	99901	100000	-	6h	55.76	56	55	57	5576
ON563414.3	window_1000	99901	100000	-	12h	349.83	350	344	359	34983
ON563414.3	window_1000	99901	100000	-	24h	338.44	340	323	356	33844
ON563414.3	window_1000	99901	100000	-	MIX	473.5	474	467	479	47350
ON563414.3	window_1001	100001	100100	+	1h	0	0	0	0	0
ON563414.3	window_1001	100001	100100	+	2h	0.84	1	0	1	84
ON563414.3	window_1001	100001	100100	+	4h	6.68	7	5	7	668
ON563414.3	window_1001	100001	100100	+	6h	65.44	66	64	68	6544
ON563414.3	window_1001	100001	100100	+	12h	398.72	399	391	406	39872
ON563414.3	window_1001	100001	100100	+	24h	427.4	427	418	442	42740
ON563414.3	window_1001	100001	100100	+	MIX	214.56	214	211	221	21456
ON563414.3	window_1001	100001	100100	-	1h	0	0	0	0	0
ON563414.3	window_1001	100001	100100	-	2h	0	0	0	0	0
ON563414.3	window_1001	100001	100100	-	4h	4.62	5	4	5	462
ON563414.3	window_1001	100001	100100	-	6h	55.62	55	54	58	5562
ON563414.3	window_1001	100001	100100	-	12h	364.31	364	352	373	36431
ON563414.3	window_1001	100001	100100	-	24h	370.41	372	355	375	37041
ON563414.3	window_1001	100001	100100	-	MIX	492.34	492.5	476	501	49234
ON563414.3	window_1002	100101	100200	+	1h	0	0	0	0	0
ON563414.3	window_1002	100101	100200	+	2h	1	1	1	1	100
ON563414.3	window_1002	100101	100200	+	4h	7.61	8	7	8	761
ON563414.3	window_1002	100101	100200	+	6h	65.35	64	63	71	6535
ON563414.3	window_1002	100101	100200	+	12h	399.25	396.5	388	418	39925
ON563414.3	window_1002	100101	100200	+	24h	424.23	422	414	440	42423
ON563414.3	window_1002	100101	100200	+	MIX	225.03	220	217	247	22503
ON563414.3	window_1002	100101	100200	-	1h	0	0	0	0	0
ON563414.3	window_1002	100101	100200	-	2h	0	0	0	0	0
ON563414.3	window_1002	100101	100200	-	4h	4.16	4	4	5	416
ON563414.3	window_1002	100101	100200	-	6h	57.52	57	55	62	5752
ON563414.3	window_1002	100101	100200	-	12h	383.96	380	374	406	38396
ON563414.3	window_1002	100101	100200	-	24h	379.66	376.5	369	402	37966
ON563414.3	window_1002	100101	100200	-	MIX	482.59	483	475	490	48259
ON563414.3	window_1003	100201	100300	+	1h	0	0	0	0	0
ON563414.3	window_1003	100201	100300	+	2h	0.15	0	0	1	15
ON563414.3	window_1003	100201	100300	+	4h	8	8	8	8	800
ON563414.3	window_1003	100201	100300	+	6h	75.29	76	71	79	7529
ON563414.3	window_1003	100201	100300	+	12h	437.24	437	419	457	43724
ON563414.3	window_1003	100201	100300	+	24h	450.31	450	440	467	45031
ON563414.3	window_1003	100201	100300	+	MIX	242.89	244.5	235	249	24289
ON563414.3	window_1003	100201	100300	-	1h	0	0	0	0	0
ON563414.3	window_1003	100201	100300	-	2h	0	0	0	0	0
ON563414.3	window_1003	100201	100300	-	4h	3.65	4	3	4	365
ON563414.3	window_1003	100201	100300	-	6h	64.89	64.5	62	67	6489
ON563414.3	window_1003	100201	100300	-	12h	412.34	410	404	429	41234
ON563414.3	window_1003	100201	100300	-	24h	412.39	409.5	400	435	41239
ON563414.3	window_1003	100201	100300	-	MIX	474.41	472.5	465	492	47441
ON563414.3	window_1004	100301	100400	+	1h	0.76	0	0	16	76
ON563414.3	window_1004	100301	100400	+	2h	4.22	0	0	78	422
ON563414.3	window_1004	100301	100400	+	4h	15.41	10	8	121	1541
ON563414.3	window_1004	100301	100400	+	6h	88.58	79	79	252	8858
ON563414.3	window_1004	100301	100400	+	12h	466.02	459	452	585	46602
ON563414.3	window_1004	100301	100400	+	24h	481.06	479	469	543	48106
ON563414.3	window_1004	100301	100400	+	MIX	248.64	249	245	252	24864
ON563414.3	window_1004	100301	100400	-	1h	1.02	0	0	19	102
ON563414.3	window_1004	100301	100400	-	2h	2.64	0	0	51	264
ON563414.3	window_1004	100301	100400	-	4h	8.14	3	3	108	814
ON563414.3	window_1004	100301	100400	-	6h	73.81	67	66	188	7381
ON563414.3	window_1004	100301	100400	-	12h	445.47	438	428	549	44547
ON563414.3	window_1004	100301	100400	-	24h	442.22	435	433	507	44222
ON563414.3	window_1004	100301	100400	-	MIX	477.74	476	466	493	47774
ON563414.3	window_1005	100401	100500	+	1h	19.95	20	19	20	1995
ON563414.3	window_1005	100401	100500	+	2h	92.18	93	88	93	9218
ON563414.3	window_1005	100401	100500	+	4h	159.66	161	148	162	15966
ON563414.3	window_1005	100401	100500	+	6h	284.24	286	271	291	28424
ON563414.3	window_1005	100401	100500	+	12h	618.87	617	605	635	61887
ON563414.3	window_1005	100401	100500	+	24h	546.94	549	534	555	54694
ON563414.3	window_1005	100401	100500	+	MIX	557.86	582	271	612	55786
ON563414.3	window_1005	100401	100500	-	1h	26.47	27	22	28	2647
ON563414.3	window_1005	100401	100500	-	2h	99.92	103	68	105	9992
ON563414.3	window_1005	100401	100500	-	4h	207.76	215	142	219	20776
ON563414.3	window_1005	100401	100500	-	6h	333.76	345	244	354	33376
ON563414.3	window_1005	100401	100500	-	12h	626.72	630.5	578	638	62672
ON563414.3	window_1005	100401	100500	-	24h	543.76	546	518	554	54376
ON563414.3	window_1005	100401	100500	-	MIX	470.93	473	457	480	47093
ON563414.3	window_1006	100501	100600	+	1h	19.35	19	19	20	1935
ON563414.3	window_1006	100501	100600	+	2h	93.66	94	93	94	9366
ON563414.3	window_1006	100501	100600	+	4h	164.31	164	162	166	16431
ON563414.3	window_1006	100501	100600	+	6h	296.65	296	291	301	29665
ON563414.3	window_1006	100501	100600	+	12h	664.37	666	633	691	66437
ON563414.3	window_1006	100501	100600	+	24h	575.03	569	551	606	57503
ON563414.3	window_1006	100501	100600	+	MIX	616.39	617	608	625	61639
ON563414.3	window_1006	100501	100600	-	1h	28.79	28	28	30	2879
ON563414.3	window_1006	100501	100600	-	2h	109	108	105	113	10900
ON563414.3	window_1006	100501	100600	-	4h	225.11	225	219	230	22511
ON563414.3	window_1006	100501	100600	-	6h	363.6	363	355	373	36360
ON563414.3	window_1006	100501	100600	-	12h	651.84	647	629	678	65184
ON563414.3	window_1006	100501	100600	-	24h	561.37	558	549	576	56137
ON563414.3	window_1006	100501	100600	-	MIX	505.22	502	475	537	50522
ON563414.3	window_1007	100601	100700	+	1h	19	19	19	19	1900
ON563414.3	window_1007	100601	100700	+	2h	94.99	95	94	96	9499
ON563414.3	window_1007	100601	100700	+	4h	166.56	166	165	169	16656
ON563414.3	window_1007	100601	100700	+	6h	303.74	305	298	308	30374
ON563414.3	window_1007	100601	100700	+	12h	699.06	696	689	717	69906
ON563414.3	window_1007	100601	100700	+	24h	618.52	620.5	604	632	61852
ON563414.3	window_1007	100601	100700	+	MIX	617.66	617	609	630	61766
ON563414.3	window_1007	100601	100700	-	1h	30.15	30	30	31	3015
ON563414.3	window_1007	100601	100700	-	2h	115.48	115	113	118	11548
ON563414.3	window_1007	100601	100700	-	4h	237.06	238	230	242	23706
ON563414.3	window_1007	100601	100700	-	6h	379.52	379	371	387	37952
ON563414.3	window_1007	100601	100700	-	12h	692.82	691	675	717	69282
ON563414.3	window_1007	100601	100700	-	24h	573.32	570	563	587	57332
ON563414.3	window_1007	100601	100700	-	MIX	545.03	543.5	533	561	54503
ON563414.3	window_1008	100701	100800	+	1h	19.08	19	19	20	1908
ON563414.3	window_1008	100701	100800	+	2h	95.82	96	94	98	9582
ON563414.3	window_1008	100701	100800	+	4h	169.29	169	169	170	16929
ON563414.3	window_1008	100701	100800	+	6h	307.75	307	305	315	30775
ON563414.3	window_1008	100701	100800	+	12h	721.56	720	715	729	72156
ON563414.3	window_1008	100701	100800	+	24h	633.02	633	627	640	63302
ON563414.3	window_1008	100701	100800	+	MIX	632.16	632	624	637	63216
ON563414.3	window_1008	100701	100800	-	1h	30.97	31	30	31	3097
ON563414.3	window_1008	100701	100800	-	2h	122.78	124	118	126	12278
ON563414.3	window_1008	100701	100800	-	4h	247.94	248	239	256	24794
ON563414.3	window_1008	100701	100800	-	6h	397.74	399	385	409	39774
ON563414.3	window_1008	100701	100800	-	12h	730.33	736	715	742	73033
ON563414.3	window_1008	100701	100800	-	24h	594.95	596	586	601	59495
ON563414.3	window_1008	100701	100800	-	MIX	559.26	562	545	567	55926
ON563414.3	window_1009	100801	100900	+	1h	19.82	20	14	20	1982
ON563414.3	window_1009	100801	100900	+	2h	97.05	98	82	98	9705
ON563414.3	window_1009	100801	100900	+	4h	165.88	167	141	169	16588
ON563414.3	window_1009	100801	100900	+	6h	313.87	314	289	318	31387
ON563414.3	window_1009	100801	100900	+	12h	726.77	728	698	735	72677
ON563414.3	window_1009	100801	100900	+	24h	629.61	630	617	641	62961
ON563414.3	window_1009	100801	100900	+	MIX	628	631	573	635	62800
ON563414.3	window_1009	100801	100900	-	1h	31.07	32	24	32	3107
ON563414.3	window_1009	100801	100900	-	2h	127.59	129	104	129	12759
ON563414.3	window_1009	100801	100900	-	4h	250.74	254	202	256	25074
ON563414.3	window_1009	100801	100900	-	6h	414.48	416	346	422	41448
ON563414.3	window_1009	100801	100900	-	12h	741.79	743	699	748	74179
ON563414.3	window_1009	100801	100900	-	24h	587.84	590.5	571	594	58784
ON563414.3	window_1009	100801	100900	-	MIX	542.88	544	527	558	54288
ON563414.3	window_101	10001	10100	+	1h	25.24	25	25	26	2524
ON563414.3	window_101	10001	10100	+	2h	116.91	118	115	119	11691
ON563414.3	window_101	10001	10100	+	4h	222.35	222	221	226	22235
ON563414.3	window_101	10001	10100	+	6h	353.39	353	351	357	35339
ON563414.3	window_101	10001	10100	+	12h	551.01	551	546	557	55101
ON563414.3	window_101	10001	10100	+	24h	521.99	520	517	532	52199
ON563414.3	window_101	10001	10100	+	MIX	354.61	350.5	338	374	35461
ON563414.3	window_101	10001	10100	-	1h	27.55	28	27	28	2755
ON563414.3	window_101	10001	10100	-	2h	125.57	125	122	131	12557
ON563414.3	window_101	10001	10100	-	4h	210.42	209	206	218	21042
ON563414.3	window_101	10001	10100	-	6h	390.49	390	384	396	39049
ON563414.3	window_101	10001	10100	-	12h	481.21	482	469	495	48121
ON563414.3	window_101	10001	10100	-	24h	537.73	537.5	517	558	53773
ON563414.3	window_101	10001	10100	-	MIX	352.34	353	349	355	35234
ON563414.3	window_1010	100901	101000	+	1h	2.33	1	0	14	233
ON563414.3	window_1010	100901	101000	+	2h	19.68	8	8	82	1968
ON563414.3	window_1010	100901	101000	+	4h	39.68	21	19	138	3968
ON563414.3	window_1010	100901	101000	+	6h	143.06	114	110	288	14306
ON563414.3	window_1010	100901	101000	+	12h	599.01	579	566	698	59901
ON563414.3	window_1010	100901	101000	+	24h	589.3	587	575	617	58930
ON563414.3	window_1010	100901	101000	+	MIX	342.33	304	296	573	34233
ON563414.3	window_1010	100901	101000	-	1h	7.43	4	4	24	743
ON563414.3	window_1010	100901	101000	-	2h	25.16	9	8	101	2516
ON563414.3	window_1010	100901	101000	-	4h	50.75	27	23	199	5075
ON563414.3	window_1010	100901	101000	-	6h	146.88	108	101	345	14688
ON563414.3	window_1010	100901	101000	-	12h	576.99	554	548	698	57699
ON563414.3	window_1010	100901	101000	-	24h	499.34	487	480	570	49934
ON563414.3	window_1010	100901	101000	-	MIX	526.49	526	517	535	52649
ON563414.3	window_1011	101001	101100	+	1h	0	0	0	0	0
ON563414.3	window_1011	101001	101100	+	2h	7.49	7	7	8	749
ON563414.3	window_1011	101001	101100	+	4h	18.64	19	17	19	1864
ON563414.3	window_1011	101001	101100	+	6h	110.45	111	107	112	11045
ON563414.3	window_1011	101001	101100	+	12h	555.9	554	544	568	55590
ON563414.3	window_1011	101001	101100	+	24h	560.39	560.5	545	576	56039
ON563414.3	window_1011	101001	101100	+	MIX	303.2	303	298	308	30320
ON563414.3	window_1011	101001	101100	-	1h	4	4	4	4	400
ON563414.3	window_1011	101001	101100	-	2h	7.67	8	7	8	767
ON563414.3	window_1011	101001	101100	-	4h	20.16	20	19	23	2016
ON563414.3	window_1011	101001	101100	-	6h	99.86	100	98	102	9986
ON563414.3	window_1011	101001	101100	-	12h	538.52	540	526	547	53852
ON563414.3	window_1011	101001	101100	-	24h	476.78	478	470	482	47678
ON563414.3	window_1011	101001	101100	-	MIX	504.98	505.5	489	520	50498
ON563414.3	window_1012	101101	101200	+	1h	0	0	0	0	0
ON563414.3	window_1012	101101	101200	+	2h	7.24	7	7	8	724
ON563414.3	window_1012	101101	101200	+	4h	13.85	14	13	15	1385
ON563414.3	window_1012	101101	101200	+	6h	105.93	106	104	108	10593
ON563414.3	window_1012	101101	101200	+	12h	534.6	533	527	545	53460
ON563414.3	window_1012	101101	101200	+	24h	534.66	534	527	546	53466
ON563414.3	window_1012	101101	101200	+	MIX	297.03	297	291	303	29703
ON563414.3	window_1012	101101	101200	-	1h	3.2	3	3	4	320
ON563414.3	window_1012	101101	101200	-	2h	4.83	5	4	7	483
ON563414.3	window_1012	101101	101200	-	4h	20.73	21	20	21	2073
ON563414.3	window_1012	101101	101200	-	6h	93.66	94	91	99	9366
ON563414.3	window_1012	101101	101200	-	12h	523.98	524	521	526	52398
ON563414.3	window_1012	101101	101200	-	24h	456.22	454	449	468	45622
ON563414.3	window_1012	101101	101200	-	MIX	468.84	468	446	490	46884
ON563414.3	window_1013	101201	101300	+	1h	0	0	0	0	0
ON563414.3	window_1013	101201	101300	+	2h	7	7	7	7	700
ON563414.3	window_1013	101201	101300	+	4h	13.07	13	13	14	1307
ON563414.3	window_1013	101201	101300	+	6h	106.14	106	104	108	10614
ON563414.3	window_1013	101201	101300	+	12h	526.78	526	522	532	52678
ON563414.3	window_1013	101201	101300	+	24h	526.39	526	520	534	52639
ON563414.3	window_1013	101201	101300	+	MIX	282.33	281.5	273	296	28233
ON563414.3	window_1013	101201	101300	-	1h	3	3	3	3	300
ON563414.3	window_1013	101201	101300	-	2h	3.39	3	3	4	339
ON563414.3	window_1013	101201	101300	-	4h	20.68	21	20	21	2068
ON563414.3	window_1013	101201	101300	-	6h	94.14	94	91	99	9414
ON563414.3	window_1013	101201	101300	-	12h	521.04	519	518	529	52104
ON563414.3	window_1013	101201	101300	-	24h	457.38	456	450	468	45738
ON563414.3	window_1013	101201	101300	-	MIX	437.21	435	426	450	43721
ON563414.3	window_1014	101301	101400	+	1h	0	0	0	0	0
ON563414.3	window_1014	101301	101400	+	2h	7	7	7	7	700
ON563414.3	window_1014	101301	101400	+	4h	14	14	14	14	1400
ON563414.3	window_1014	101301	101400	+	6h	108.99	109	105	111	10899
ON563414.3	window_1014	101301	101400	+	12h	527.08	526	516	537	52708
ON563414.3	window_1014	101301	101400	+	24h	530.05	531.5	523	536	53005
ON563414.3	window_1014	101301	101400	+	MIX	274.73	278	264	280	27473
ON563414.3	window_1014	101301	101400	-	1h	3	3	3	3	300
ON563414.3	window_1014	101301	101400	-	2h	3.95	4	3	4	395
ON563414.3	window_1014	101301	101400	-	4h	21.03	21	20	22	2103
ON563414.3	window_1014	101301	101400	-	6h	100.06	100	98	102	10006
ON563414.3	window_1014	101301	101400	-	12h	519.27	520	506	527	51927
ON563414.3	window_1014	101301	101400	-	24h	475.89	475	467	485	47589
ON563414.3	window_1014	101301	101400	-	MIX	437.36	436	432	444	43736
ON563414.3	window_1015	101401	101500	+	1h	0	0	0	0	0
ON563414.3	window_1015	101401	101500	+	2h	2.23	1	0	7	223
ON563414.3	window_1015	101401	101500	+	4h	11.16	11	9	14	1116
ON563414.3	window_1015	101401	101500	+	6h	95.83	92	91	108	9583
ON563414.3	window_1015	101401	101500	+	12h	501.12	499	490	517	50112
ON563414.3	window_1015	101401	101500	+	24h	510.75	506	497	531	51075
ON563414.3	window_1015	101401	101500	+	MIX	229.12	216	210	266	22912
ON563414.3	window_1015	101401	101500	-	1h	0.66	0	0	3	66
ON563414.3	window_1015	101401	101500	-	2h	1.42	1	0	4	142
ON563414.3	window_1015	101401	101500	-	4h	8.27	5	4	20	827
ON563414.3	window_1015	101401	101500	-	6h	74.04	64	62	100	7404
ON563414.3	window_1015	101401	101500	-	12h	478.36	472	464	506	47836
ON563414.3	window_1015	101401	101500	-	24h	442.54	434	424	470	44254
ON563414.3	window_1015	101401	101500	-	MIX	435.96	436	431	442	43596
ON563414.3	window_1016	101501	101600	+	1h	0	0	0	0	0
ON563414.3	window_1016	101501	101600	+	2h	0	0	0	0	0
ON563414.3	window_1016	101501	101600	+	4h	8.58	9	8	9	858
ON563414.3	window_1016	101501	101600	+	6h	88.79	89	84	92	8879
ON563414.3	window_1016	101501	101600	+	12h	492.39	493.5	485	497	49239
ON563414.3	window_1016	101501	101600	+	24h	492.79	494	483	505	49279
ON563414.3	window_1016	101501	101600	+	MIX	200.24	199.5	186	212	20024
ON563414.3	window_1016	101501	101600	-	1h	0	0	0	0	0
ON563414.3	window_1016	101501	101600	-	2h	0	0	0	0	0
ON563414.3	window_1016	101501	101600	-	4h	3.07	3	3	4	307
ON563414.3	window_1016	101501	101600	-	6h	58.3	58	55	62	5830
ON563414.3	window_1016	101501	101600	-	12h	462.96	465	454	471	46296
ON563414.3	window_1016	101501	101600	-	24h	420.08	422	411	426	42008
ON563414.3	window_1016	101501	101600	-	MIX	424.14	423	416	438	42414
ON563414.3	window_1017	101601	101700	+	1h	0	0	0	0	0
ON563414.3	window_1017	101601	101700	+	2h	0	0	0	0	0
ON563414.3	window_1017	101601	101700	+	4h	7.27	7	7	8	727
ON563414.3	window_1017	101601	101700	+	6h	84.57	85	81	86	8457
ON563414.3	window_1017	101601	101700	+	12h	478.69	478	475	485	47869
ON563414.3	window_1017	101601	101700	+	24h	472.19	469.5	463	484	47219
ON563414.3	window_1017	101601	101700	+	MIX	181.14	180	177	186	18114
ON563414.3	window_1017	101601	101700	-	1h	0	0	0	0	0
ON563414.3	window_1017	101601	101700	-	2h	0	0	0	0	0
ON563414.3	window_1017	101601	101700	-	4h	2.32	2	2	3	232
ON563414.3	window_1017	101601	101700	-	6h	55.72	56	53	57	5572
ON563414.3	window_1017	101601	101700	-	12h	450.74	450	445	460	45074
ON563414.3	window_1017	101601	101700	-	24h	415.89	416.5	408	421	41589
ON563414.3	window_1017	101601	101700	-	MIX	421	421	417	427	42100
ON563414.3	window_1018	101701	101800	+	1h	2.31	0	0	73	231
ON563414.3	window_1018	101701	101800	+	2h	6.73	1	0	196	673
ON563414.3	window_1018	101701	101800	+	4h	11.92	5	5	207	1192
ON563414.3	window_1018	101701	101800	+	6h	88.07	82	79	282	8807
ON563414.3	window_1018	101701	101800	+	12h	514.96	508	478	948	51496
ON563414.3	window_1018	101701	101800	+	24h	499.31	497	461	819	49931
ON563414.3	window_1018	101701	101800	+	MIX	178.54	177	166	188	17854
ON563414.3	window_1018	101701	101800	-	1h	2.6	0	0	80	260
ON563414.3	window_1018	101701	101800	-	2h	5.07	0	0	161	507
ON563414.3	window_1018	101701	101800	-	4h	9.45	3	2	223	945
ON563414.3	window_1018	101701	101800	-	6h	60.49	54	53	243	6049
ON563414.3	window_1018	101701	101800	-	12h	484.29	478	449	919	48429
ON563414.3	window_1018	101701	101800	-	24h	451.15	454	406	774	45115
ON563414.3	window_1018	101701	101800	-	MIX	401.22	398	390	417	40122
ON563414.3	window_1019	101801	101900	+	1h	89.3	90	74	90	8930
ON563414.3	window_1019	101801	101900	+	2h	237.82	241	197	242	23782
ON563414.3	window_1019	101801	101900	+	4h	258.73	261	212	263	25873
ON563414.3	window_1019	101801	101900	+	6h	317.17	320	283	324	31717
ON563414.3	window_1019	101801	101900	+	12h	1389.3	1563	951	1642	138930
ON563414.3	window_1019	101801	101900	+	24h	1840.11	2323	821	2486	184011
ON563414.3	window_1019	101801	101900	+	MIX	366.59	390	186	393	36659
ON563414.3	window_1019	101801	101900	-	1h	104.99	105	80	108	10499
ON563414.3	window_1019	101801	101900	-	2h	209.82	212	164	215	20982
ON563414.3	window_1019	101801	101900	-	4h	286.66	289	229	294	28666
ON563414.3	window_1019	101801	101900	-	6h	322.23	325	247	337	32223
ON563414.3	window_1019	101801	101900	-	12h	1304.67	1454.5	928	1495	130467
ON563414.3	window_1019	101801	101900	-	24h	1479.54	1823.5	778	1891	147954
ON563414.3	window_1019	101801	101900	-	MIX	1910.75	2625.5	388	2915	191075
ON563414.3	window_102	10101	10200	+	1h	27.49	27.5	26	28	2749
ON563414.3	window_102	10101	10200	+	2h	118.88	119	118	119	11888
ON563414.3	window_102	10101	10200	+	4h	227.7	227	226	231	22770
ON563414.3	window_102	10101	10200	+	6h	359.37	360	356	361	35937
ON563414.3	window_102	10101	10200	+	12h	568.41	569	558	582	56841
ON563414.3	window_102	10101	10200	+	24h	552.45	544	532	687	55245
ON563414.3	window_102	10101	10200	+	MIX	376.54	376	374	379	37654
ON563414.3	window_102	10101	10200	-	1h	28.57	29	28	29	2857
ON563414.3	window_102	10101	10200	-	2h	133.17	133	132	134	13317
ON563414.3	window_102	10101	10200	-	4h	222.22	222	218	229	22222
ON563414.3	window_102	10101	10200	-	6h	401.53	402	395	408	40153
ON563414.3	window_102	10101	10200	-	12h	511.93	509	496	534	51193
ON563414.3	window_102	10101	10200	-	24h	572.04	568	556	652	57204
ON563414.3	window_102	10101	10200	-	MIX	354.64	348	342	458	35464
ON563414.3	window_1020	101901	102000	+	1h	89.89	90	89	90	8989
ON563414.3	window_1020	101901	102000	+	2h	242.74	243	241	244	24274
ON563414.3	window_1020	101901	102000	+	4h	263.24	263	261	267	26324
ON563414.3	window_1020	101901	102000	+	6h	324.11	324	322	326	32411
ON563414.3	window_1020	101901	102000	+	12h	1644.74	1645	1638	1649	164474
ON563414.3	window_1020	101901	102000	+	24h	2475.65	2478.5	2457	2489	247565
ON563414.3	window_1020	101901	102000	+	MIX	391.51	390	384	400	39151
ON563414.3	window_1020	101901	102000	-	1h	107.72	108	107	108	10772
ON563414.3	window_1020	101901	102000	-	2h	213.45	213	212	214	21345
ON563414.3	window_1020	101901	102000	-	4h	296.52	295	294	302	29652
ON563414.3	window_1020	101901	102000	-	6h	336.95	337	334	341	33695
ON563414.3	window_1020	101901	102000	-	12h	1501.61	1501	1494	1508	150161
ON563414.3	window_1020	101901	102000	-	24h	1896.9	1894	1887	1911	189690
ON563414.3	window_1020	101901	102000	-	MIX	2958.27	2963	2922	2990	295827
ON563414.3	window_1021	102001	102100	+	1h	88.37	88	88	89	8837
ON563414.3	window_1021	102001	102100	+	2h	242.22	242	242	243	24222
ON563414.3	window_1021	102001	102100	+	4h	266.91	267	266	267	26691
ON563414.3	window_1021	102001	102100	+	6h	328.01	328	325	330	32801
ON563414.3	window_1021	102001	102100	+	12h	1646.29	1645	1639	1655	164629
ON563414.3	window_1021	102001	102100	+	24h	2432.21	2426	2415	2458	243221
ON563414.3	window_1021	102001	102100	+	MIX	399.48	399	396	403	39948
ON563414.3	window_1021	102001	102100	-	1h	107.76	108	107	108	10776
ON563414.3	window_1021	102001	102100	-	2h	213.04	213	212	214	21304
ON563414.3	window_1021	102001	102100	-	4h	302.94	302	301	308	30294
ON563414.3	window_1021	102001	102100	-	6h	337.32	338	335	340	33732
ON563414.3	window_1021	102001	102100	-	12h	1505.08	1503	1501	1512	150508
ON563414.3	window_1021	102001	102100	-	24h	1899.33	1900	1893	1904	189933
ON563414.3	window_1021	102001	102100	-	MIX	2967.62	2965	2942	2994	296762
ON563414.3	window_1022	102101	102200	+	1h	86.67	89	82	89	8667
ON563414.3	window_1022	102101	102200	+	2h	239.12	241	229	243	23912
ON563414.3	window_1022	102101	102200	+	4h	260.67	265	249	267	26067
ON563414.3	window_1022	102101	102200	+	6h	324.82	326	319	329	32482
ON563414.3	window_1022	102101	102200	+	12h	1638.82	1647	1605	1656	163882
ON563414.3	window_1022	102101	102200	+	24h	2367.8	2383	2285	2425	236780
ON563414.3	window_1022	102101	102200	+	MIX	414.07	414	398	428	41407
ON563414.3	window_1022	102101	102200	-	1h	106.39	108	100	110	10639
ON563414.3	window_1022	102101	102200	-	2h	207.77	212	197	212	20777
ON563414.3	window_1022	102101	102200	-	4h	305.36	309	289	313	30536
ON563414.3	window_1022	102101	102200	-	6h	328.99	334	316	337	32899
ON563414.3	window_1022	102101	102200	-	12h	1500.22	1510	1467	1517	150022
ON563414.3	window_1022	102101	102200	-	24h	1882.52	1893	1845	1904	188252
ON563414.3	window_1022	102101	102200	-	MIX	2754.58	2758.5	2600	2945	275458
ON563414.3	window_1023	102201	102300	+	1h	83.3	83	83	84	8330
ON563414.3	window_1023	102201	102300	+	2h	228.47	228	228	230	22847
ON563414.3	window_1023	102201	102300	+	4h	248.91	249	248	250	24891
ON563414.3	window_1023	102201	102300	+	6h	323.32	324	319	327	32332
ON563414.3	window_1023	102201	102300	+	12h	1610.61	1610	1603	1620	161061
ON563414.3	window_1023	102201	102300	+	24h	2270.71	2275	2243	2286	227071
ON563414.3	window_1023	102201	102300	+	MIX	435.97	436	426	445	43597
ON563414.3	window_1023	102201	102300	-	1h	100	100	100	100	10000
ON563414.3	window_1023	102201	102300	-	2h	197.81	197	197	200	19781
ON563414.3	window_1023	102201	102300	-	4h	291.41	292	290	293	29141
ON563414.3	window_1023	102201	102300	-	6h	325.96	325	318	338	32596
ON563414.3	window_1023	102201	102300	-	12h	1470.46	1470	1462	1479	147046
ON563414.3	window_1023	102201	102300	-	24h	1830.67	1834.5	1803	1848	183067
ON563414.3	window_1023	102201	102300	-	MIX	2556.18	2562	2484	2610	255618
ON563414.3	window_1024	102301	102400	+	1h	84.09	84	84	85	8409
ON563414.3	window_1024	102301	102400	+	2h	230.17	229	228	233	23017
ON563414.3	window_1024	102301	102400	+	4h	251.32	252	250	252	25132
ON563414.3	window_1024	102301	102400	+	6h	313.25	307	300	326	31325
ON563414.3	window_1024	102301	102400	+	12h	1291.63	1082	1075	1604	129163
ON563414.3	window_1024	102301	102400	+	24h	1767.24	1445	1430	2248	176724
ON563414.3	window_1024	102301	102400	+	MIX	445.88	446	442	450	44588
ON563414.3	window_1024	102301	102400	-	1h	101.15	101	100	103	10115
ON563414.3	window_1024	102301	102400	-	2h	202.69	202	200	206	20269
ON563414.3	window_1024	102301	102400	-	4h	296.82	297	292	301	29682
ON563414.3	window_1024	102301	102400	-	6h	335.45	336	329	339	33545
ON563414.3	window_1024	102301	102400	-	12h	1265.66	1124.5	1110	1472	126566
ON563414.3	window_1024	102301	102400	-	24h	1535.57	1346.5	1332	1803	153557
ON563414.3	window_1024	102301	102400	-	MIX	1636.17	1094.5	1084	2485	163617
ON563414.3	window_1025	102401	102500	+	1h	82.76	83	82	84	8276
ON563414.3	window_1025	102401	102500	+	2h	231.88	232	231	233	23188
ON563414.3	window_1025	102401	102500	+	4h	251.05	251	251	252	25105
ON563414.3	window_1025	102401	102500	+	6h	297.68	298	291	307	29768
ON563414.3	window_1025	102401	102500	+	12h	969.19	946	918	1079	96919
ON563414.3	window_1025	102401	102500	+	24h	1247.56	1203	1193	1432	124756
ON563414.3	window_1025	102401	102500	+	MIX	471.55	485	445	492	47155
ON563414.3	window_1025	102401	102500	-	1h	103.29	103	103	104	10329
ON563414.3	window_1025	102401	102500	-	2h	208.18	207	206	211	20818
ON563414.3	window_1025	102401	102500	-	4h	299.98	300	299	301	29998
ON563414.3	window_1025	102401	102500	-	6h	329.61	330	324	334	32961
ON563414.3	window_1025	102401	102500	-	12h	1032	1012	987	1129	103200
ON563414.3	window_1025	102401	102500	-	24h	1212.62	1184	1161	1338	121262
ON563414.3	window_1025	102401	102500	-	MIX	762.5	692	683	1087	76250
ON563414.3	window_1026	102501	102600	+	1h	80.9	81	80	82	8090
ON563414.3	window_1026	102501	102600	+	2h	229.38	229	229	231	22938
ON563414.3	window_1026	102501	102600	+	4h	249.76	250	248	251	24976
ON563414.3	window_1026	102501	102600	+	6h	293.7	292	291	299	29370
ON563414.3	window_1026	102501	102600	+	12h	950.28	950.5	945	955	95028
ON563414.3	window_1026	102501	102600	+	24h	1193.57	1194	1176	1207	119357
ON563414.3	window_1026	102501	102600	+	MIX	476.05	474	460	493	47605
ON563414.3	window_1026	102501	102600	-	1h	104.49	105	103	108	10449
ON563414.3	window_1026	102501	102600	-	2h	215.07	218	210	221	21507
ON563414.3	window_1026	102501	102600	-	4h	304.93	306.5	299	312	30493
ON563414.3	window_1026	102501	102600	-	6h	330.71	331	328	333	33071
ON563414.3	window_1026	102501	102600	-	12h	1029.51	1031.5	1018	1043	102951
ON563414.3	window_1026	102501	102600	-	24h	1194.39	1194	1186	1203	119439
ON563414.3	window_1026	102501	102600	-	MIX	708.93	710	698	717	70893
ON563414.3	window_1027	102601	102700	+	1h	80	80	80	80	8000
ON563414.3	window_1027	102601	102700	+	2h	225.5	227	222	229	22550
ON563414.3	window_1027	102601	102700	+	4h	247.49	248	246	248	24749
ON563414.3	window_1027	102601	102700	+	6h	290.19	290	289	292	29019
ON563414.3	window_1027	102601	102700	+	12h	936.82	936	933	946	93682
ON563414.3	window_1027	102601	102700	+	24h	1168.57	1168	1161	1179	116857
ON563414.3	window_1027	102601	102700	+	MIX	469.68	471	460	474	46968
ON563414.3	window_1027	102601	102700	-	1h	107.44	108	106	109	10744
ON563414.3	window_1027	102601	102700	-	2h	223.93	225	220	227	22393
ON563414.3	window_1027	102601	102700	-	4h	321.82	321.5	312	329	32182
ON563414.3	window_1027	102601	102700	-	6h	336.79	338	333	340	33679
ON563414.3	window_1027	102601	102700	-	12h	1040.32	1040	1028	1058	104032
ON563414.3	window_1027	102601	102700	-	24h	1204.02	1204	1194	1215	120402
ON563414.3	window_1027	102601	102700	-	MIX	707.64	709	697	714	70764
ON563414.3	window_1028	102701	102800	+	1h	77.72	80	54	80	7772
ON563414.3	window_1028	102701	102800	+	2h	216	220	165	222	21600
ON563414.3	window_1028	102701	102800	+	4h	240.78	245	192	246	24078
ON563414.3	window_1028	102701	102800	+	6h	280.42	288	217	289	28042
ON563414.3	window_1028	102701	102800	+	12h	914.79	928	788	935	91479
ON563414.3	window_1028	102701	102800	+	24h	1130.8	1141	995	1165	113080
ON563414.3	window_1028	102701	102800	+	MIX	458.46	470	348	472	45846
ON563414.3	window_1028	102701	102800	-	1h	107.1	109	87	109	10710
ON563414.3	window_1028	102701	102800	-	2h	220.79	224	180	227	22079
ON563414.3	window_1028	102701	102800	-	4h	320.35	328	255	329	32035
ON563414.3	window_1028	102701	102800	-	6h	333.96	338	293	342	33396
ON563414.3	window_1028	102701	102800	-	12h	1047.77	1061	902	1065	104777
ON563414.3	window_1028	102701	102800	-	24h	1183.84	1200	1046	1212	118384
ON563414.3	window_1028	102701	102800	-	MIX	721.38	722.5	703	738	72138
ON563414.3	window_1029	102801	102900	+	1h	7.38	4	4	53	738
ON563414.3	window_1029	102801	102900	+	2h	15.11	7	5	159	1511
ON563414.3	window_1029	102801	102900	+	4h	22.38	12	9	190	2238
ON563414.3	window_1029	102801	102900	+	6h	78.24	72	70	208	7824
ON563414.3	window_1029	102801	102900	+	12h	371.38	349	345	781	37138
ON563414.3	window_1029	102801	102900	+	24h	657.09	641	634	987	65709
ON563414.3	window_1029	102801	102900	+	MIX	184.68	176	172	344	18468
ON563414.3	window_1029	102801	102900	-	1h	8.23	4	3	85	823
ON563414.3	window_1029	102801	102900	-	2h	18.55	8	8	178	1855
ON563414.3	window_1029	102801	102900	-	4h	32.13	17	16	254	3213
ON563414.3	window_1029	102801	102900	-	6h	84.2	72	65	290	8420
ON563414.3	window_1029	102801	102900	-	12h	407.68	384	378	896	40768
ON563414.3	window_1029	102801	102900	-	24h	643.51	625	619	1041	64351
ON563414.3	window_1029	102801	102900	-	MIX	716.32	716	710	721	71632
ON563414.3	window_103	10201	10300	+	1h	27.12	27	27	28	2712
ON563414.3	window_103	10201	10300	+	2h	124.2	121	119	141	12420
ON563414.3	window_103	10201	10300	+	4h	240.26	234	230	271	24026
ON563414.3	window_103	10201	10300	+	6h	369.3	364	359	401	36930
ON563414.3	window_103	10201	10300	+	12h	588.91	585	580	614	58891
ON563414.3	window_103	10201	10300	+	24h	692.8	692	685	710	69280
ON563414.3	window_103	10201	10300	+	MIX	378.67	379	377	380	37867
ON563414.3	window_103	10201	10300	-	1h	30.16	30	29	32	3016
ON563414.3	window_103	10201	10300	-	2h	137.56	137	134	142	13756
ON563414.3	window_103	10201	10300	-	4h	238.1	235.5	228	262	23810
ON563414.3	window_103	10201	10300	-	6h	425.17	417	410	461	42517
ON563414.3	window_103	10201	10300	-	12h	548.09	542	532	577	54809
ON563414.3	window_103	10201	10300	-	24h	669.65	667	653	697	66965
ON563414.3	window_103	10201	10300	-	MIX	482.97	479	461	506	48297
ON563414.3	window_1030	102901	103000	+	1h	2.31	3	1	4	231
ON563414.3	window_1030	102901	103000	+	2h	2.77	4	0	5	277
ON563414.3	window_1030	102901	103000	+	4h	8.2	9	6	10	820
ON563414.3	window_1030	102901	103000	+	6h	67.72	70	63	72	6772
ON563414.3	window_1030	102901	103000	+	12h	336.76	340	325	348	33676
ON563414.3	window_1030	102901	103000	+	24h	634.61	637	624	643	63461
ON563414.3	window_1030	102901	103000	+	MIX	167.07	167	162	172	16707
ON563414.3	window_1030	102901	103000	-	1h	1.42	2	0	3	142
ON563414.3	window_1030	102901	103000	-	2h	4.18	6	0	8	418
ON563414.3	window_1030	102901	103000	-	4h	10.67	13	6	14	1067
ON563414.3	window_1030	102901	103000	-	6h	58.2	61	52	65	5820
ON563414.3	window_1030	102901	103000	-	12h	371.01	375	353	383	37101
ON563414.3	window_1030	102901	103000	-	24h	620.32	623	608	629	62032
ON563414.3	window_1030	102901	103000	-	MIX	716.6	717	710	721	71660
ON563414.3	window_1031	103001	103100	+	1h	1	1	1	1	100
ON563414.3	window_1031	103001	103100	+	2h	0	0	0	0	0
ON563414.3	window_1031	103001	103100	+	4h	5.27	5	5	6	527
ON563414.3	window_1031	103001	103100	+	6h	67.86	68	64	73	6786
ON563414.3	window_1031	103001	103100	+	12h	335.6	336	325	347	33560
ON563414.3	window_1031	103001	103100	+	24h	643.17	647	624	659	64317
ON563414.3	window_1031	103001	103100	+	MIX	169.24	169	162	175	16924
ON563414.3	window_1031	103001	103100	-	1h	0	0	0	0	0
ON563414.3	window_1031	103001	103100	-	2h	0	0	0	0	0
ON563414.3	window_1031	103001	103100	-	4h	7.19	7	6	9	719
ON563414.3	window_1031	103001	103100	-	6h	60.17	63	53	66	6017
ON563414.3	window_1031	103001	103100	-	12h	362.24	364	352	370	36224
ON563414.3	window_1031	103001	103100	-	24h	611.88	611	604	621	61188
ON563414.3	window_1031	103001	103100	-	MIX	718.56	720	698	738	71856
ON563414.3	window_1032	103101	103200	+	1h	2.42	2	1	4	242
ON563414.3	window_1032	103101	103200	+	2h	13.6	16.5	0	25	1360
ON563414.3	window_1032	103101	103200	+	4h	21.59	23.5	5	35	2159
ON563414.3	window_1032	103101	103200	+	6h	101.02	101	73	125	10102
ON563414.3	window_1032	103101	103200	+	12h	390.61	394	348	439	39061
ON563414.3	window_1032	103101	103200	+	24h	691.33	691	658	728	69133
ON563414.3	window_1032	103101	103200	+	MIX	164.25	164	161	168	16425
ON563414.3	window_1032	103101	103200	-	1h	3.75	3	0	7	375
ON563414.3	window_1032	103101	103200	-	2h	15.52	16	0	30	1552
ON563414.3	window_1032	103101	103200	-	4h	29.6	33	9	47	2960
ON563414.3	window_1032	103101	103200	-	6h	91.73	92	65	116	9173
ON563414.3	window_1032	103101	103200	-	12h	406.99	403	368	445	40699
ON563414.3	window_1032	103101	103200	-	24h	623.13	619	607	646	62313
ON563414.3	window_1032	103101	103200	-	MIX	742.75	741.5	731	756	74275
ON563414.3	window_1033	103201	103300	+	1h	3.21	4	0	4	321
ON563414.3	window_1033	103201	103300	+	2h	19.36	24	8	25	1936
ON563414.3	window_1033	103201	103300	+	4h	30.92	35	19	36	3092
ON563414.3	window_1033	103201	103300	+	6h	116	124	93	126	11600
ON563414.3	window_1033	103201	103300	+	12h	422.83	430	386	445	42283
ON563414.3	window_1033	103201	103300	+	24h	714.19	725	666	734	71419
ON563414.3	window_1033	103201	103300	+	MIX	153.79	155	137	164	15379
ON563414.3	window_1033	103201	103300	-	1h	5.49	7	1	7	549
ON563414.3	window_1033	103201	103300	-	2h	23.37	30	9	30	2337
ON563414.3	window_1033	103201	103300	-	4h	41.81	46	27	47	4181
ON563414.3	window_1033	103201	103300	-	6h	103.88	112	81	115	10388
ON563414.3	window_1033	103201	103300	-	12h	421.58	431.5	374	446	42158
ON563414.3	window_1033	103201	103300	-	24h	630.98	638	589	649	63098
ON563414.3	window_1033	103201	103300	-	MIX	759.95	760	754	765	75995
ON563414.3	window_1034	103301	103400	+	1h	0	0	0	0	0
ON563414.3	window_1034	103301	103400	+	2h	6.6	7	6	8	660
ON563414.3	window_1034	103301	103400	+	4h	16.3	16	15	19	1630
ON563414.3	window_1034	103301	103400	+	6h	83.43	83	78	93	8343
ON563414.3	window_1034	103301	103400	+	12h	338.72	334.5	325	387	33872
ON563414.3	window_1034	103301	103400	+	24h	598.9	592	580	666	59890
ON563414.3	window_1034	103301	103400	+	MIX	136.72	136	134	141	13672
ON563414.3	window_1034	103301	103400	-	1h	1	1	1	1	100
ON563414.3	window_1034	103301	103400	-	2h	7.03	7	7	9	703
ON563414.3	window_1034	103301	103400	-	4h	22.99	22	22	27	2299
ON563414.3	window_1034	103301	103400	-	6h	72.14	71	69	81	7214
ON563414.3	window_1034	103301	103400	-	12h	336.37	333.5	324	376	33637
ON563414.3	window_1034	103301	103400	-	24h	547.09	542	535	589	54709
ON563414.3	window_1034	103301	103400	-	MIX	698.73	694	683	753	69873
ON563414.3	window_1035	103401	103500	+	1h	0	0	0	0	0
ON563414.3	window_1035	103401	103500	+	2h	4.63	4	4	6	463
ON563414.3	window_1035	103401	103500	+	4h	13.41	13	13	16	1341
ON563414.3	window_1035	103401	103500	+	6h	73.88	73	71	80	7388
ON563414.3	window_1035	103401	103500	+	12h	308.14	306	299	326	30814
ON563414.3	window_1035	103401	103500	+	24h	564.19	562	552	585	56419
ON563414.3	window_1035	103401	103500	+	MIX	125.57	126.5	113	135	12557
ON563414.3	window_1035	103401	103500	-	1h	1	1	1	1	100
ON563414.3	window_1035	103401	103500	-	2h	6.13	7	5	7	613
ON563414.3	window_1035	103401	103500	-	4h	17.81	16	16	22	1781
ON563414.3	window_1035	103401	103500	-	6h	66.04	66	64	69	6604
ON563414.3	window_1035	103401	103500	-	12h	317.4	318	309	324	31740
ON563414.3	window_1035	103401	103500	-	24h	530.95	528.5	519	549	53095
ON563414.3	window_1035	103401	103500	-	MIX	697.77	700	681	708	69777
ON563414.3	window_1036	103501	103600	+	1h	0	0	0	0	0
ON563414.3	window_1036	103501	103600	+	2h	4	4	4	4	400
ON563414.3	window_1036	103501	103600	+	4h	13.62	14	13	15	1362
ON563414.3	window_1036	103501	103600	+	6h	67.8	67	65	72	6780
ON563414.3	window_1036	103501	103600	+	12h	296.99	297	292	304	29699
ON563414.3	window_1036	103501	103600	+	24h	549.71	550	543	555	54971
ON563414.3	window_1036	103501	103600	+	MIX	112.34	113	107	115	11234
ON563414.3	window_1036	103501	103600	-	1h	1	1	1	1	100
ON563414.3	window_1036	103501	103600	-	2h	5	5	5	5	500
ON563414.3	window_1036	103501	103600	-	4h	16.6	17	16	17	1660
ON563414.3	window_1036	103501	103600	-	6h	63.38	63.5	62	65	6338
ON563414.3	window_1036	103501	103600	-	12h	307.01	307	303	311	30701
ON563414.3	window_1036	103501	103600	-	24h	510.72	510	504	519	51072
ON563414.3	window_1036	103501	103600	-	MIX	664.77	662	654	681	66477
ON563414.3	window_1037	103601	103700	+	1h	0	0	0	0	0
ON563414.3	window_1037	103601	103700	+	2h	4	4	4	4	400
ON563414.3	window_1037	103601	103700	+	4h	14.6	15	14	15	1460
ON563414.3	window_1037	103601	103700	+	6h	66.75	67	65	68	6675
ON563414.3	window_1037	103601	103700	+	12h	310.38	313	298	319	31038
ON563414.3	window_1037	103601	103700	+	24h	565.54	574	543	581	56554
ON563414.3	window_1037	103601	103700	+	MIX	103.17	102	99	108	10317
ON563414.3	window_1037	103601	103700	-	1h	1	1	1	1	100
ON563414.3	window_1037	103601	103700	-	2h	4.09	4	4	5	409
ON563414.3	window_1037	103601	103700	-	4h	17.71	18	17	18	1771
ON563414.3	window_1037	103601	103700	-	6h	66.45	67.5	63	70	6645
ON563414.3	window_1037	103601	103700	-	12h	310.27	313.5	300	318	31027
ON563414.3	window_1037	103601	103700	-	24h	510.27	514	492	525	51027
ON563414.3	window_1037	103601	103700	-	MIX	684.74	689.5	650	714	68474
ON563414.3	window_1038	103701	103800	+	1h	0	0	0	0	0
ON563414.3	window_1038	103701	103800	+	2h	4	4	4	4	400
ON563414.3	window_1038	103701	103800	+	4h	14.74	15	14	15	1474
ON563414.3	window_1038	103701	103800	+	6h	64	64	62	65	6400
ON563414.3	window_1038	103701	103800	+	12h	335.82	338.5	319	344	33582
ON563414.3	window_1038	103701	103800	+	24h	586.88	586	567	602	58688
ON563414.3	window_1038	103701	103800	+	MIX	93.87	94	88	99	9387
ON563414.3	window_1038	103701	103800	-	1h	1	1	1	1	100
ON563414.3	window_1038	103701	103800	-	2h	4	4	4	4	400
ON563414.3	window_1038	103701	103800	-	4h	17.14	17	17	18	1714
ON563414.3	window_1038	103701	103800	-	6h	73.9	74	70	76	7390
ON563414.3	window_1038	103701	103800	-	12h	308.87	309	300	316	30887
ON563414.3	window_1038	103701	103800	-	24h	529.93	531	513	542	52993
ON563414.3	window_1038	103701	103800	-	MIX	720.53	723.5	701	739	72053
ON563414.3	window_1039	103801	103900	+	1h	0	0	0	0	0
ON563414.3	window_1039	103801	103900	+	2h	3.68	4	2	4	368
ON563414.3	window_1039	103801	103900	+	4h	12.74	13	10	15	1274
ON563414.3	window_1039	103801	103900	+	6h	62.05	62	58	65	6205
ON563414.3	window_1039	103801	103900	+	12h	339.04	338	335	352	33904
ON563414.3	window_1039	103801	103900	+	24h	586.79	585	578	606	58679
ON563414.3	window_1039	103801	103900	+	MIX	84.91	84	83	89	8491
ON563414.3	window_1039	103801	103900	-	1h	1	1	1	1	100
ON563414.3	window_1039	103801	103900	-	2h	3.62	4	2	4	362
ON563414.3	window_1039	103801	103900	-	4h	15.73	17	10	17	1573
ON563414.3	window_1039	103801	103900	-	6h	68.45	68.5	63	73	6845
ON563414.3	window_1039	103801	103900	-	12h	288.27	287	278	300	28827
ON563414.3	window_1039	103801	103900	-	24h	523.98	522	516	532	52398
ON563414.3	window_1039	103801	103900	-	MIX	721.52	722	703	735	72152
ON563414.3	window_104	10301	10400	+	1h	37.01	32	28	57	3701
ON563414.3	window_104	10301	10400	+	2h	194.64	166	140	290	19464
ON563414.3	window_104	10301	10400	+	4h	392.87	331	270	643	39287
ON563414.3	window_104	10301	10400	+	6h	567.92	480	403	914	56792
ON563414.3	window_104	10301	10400	+	12h	741.98	682	613	1015	74198
ON563414.3	window_104	10301	10400	+	24h	804.76	772.5	711	953	80476
ON563414.3	window_104	10301	10400	+	MIX	375.4	377	369	379	37540
ON563414.3	window_104	10301	10400	-	1h	39.12	36	32	50	3912
ON563414.3	window_104	10301	10400	-	2h	180.47	165	142	248	18047
ON563414.3	window_104	10301	10400	-	4h	361.56	314	262	535	36156
ON563414.3	window_104	10301	10400	-	6h	607.15	543	462	848	60715
ON563414.3	window_104	10301	10400	-	12h	678.03	635	577	872	67803
ON563414.3	window_104	10301	10400	-	24h	756.45	735	697	857	75645
ON563414.3	window_104	10301	10400	-	MIX	620.85	561	506	860	62085
ON563414.3	window_1040	103901	104000	+	1h	0	0	0	0	0
ON563414.3	window_1040	103901	104000	+	2h	2	2	2	2	200
ON563414.3	window_1040	103901	104000	+	4h	9.56	10	9	11	956
ON563414.3	window_1040	103901	104000	+	6h	60.46	59	56	66	6046
ON563414.3	window_1040	103901	104000	+	12h	361.97	363	352	372	36197
ON563414.3	window_1040	103901	104000	+	24h	621.72	626	601	633	62172
ON563414.3	window_1040	103901	104000	+	MIX	84.5	84	83	87	8450
ON563414.3	window_1040	103901	104000	-	1h	1	1	1	1	100
ON563414.3	window_1040	103901	104000	-	2h	2	2	2	2	200
ON563414.3	window_1040	103901	104000	-	4h	9.35	9	9	10	935
ON563414.3	window_1040	103901	104000	-	6h	62.26	63	60	64	6226
ON563414.3	window_1040	103901	104000	-	12h	288.14	289	283	295	28814
ON563414.3	window_1040	103901	104000	-	24h	527.4	523	513	545	52740
ON563414.3	window_1040	103901	104000	-	MIX	732.92	734	708	751	73292
ON563414.3	window_1041	104001	104100	+	1h	0	0	0	0	0
ON563414.3	window_1041	104001	104100	+	2h	1.31	1	1	2	131
ON563414.3	window_1041	104001	104100	+	4h	7.92	7	7	9	792
ON563414.3	window_1041	104001	104100	+	6h	66.21	66	62	70	6621
ON563414.3	window_1041	104001	104100	+	12h	335.56	323	309	366	33556
ON563414.3	window_1041	104001	104100	+	24h	604.77	584	569	652	60477
ON563414.3	window_1041	104001	104100	+	MIX	82.74	83	79	85	8274
ON563414.3	window_1041	104001	104100	-	1h	1.29	1	1	2	129
ON563414.3	window_1041	104001	104100	-	2h	2	2	2	2	200
ON563414.3	window_1041	104001	104100	-	4h	8.14	8	8	9	814
ON563414.3	window_1041	104001	104100	-	6h	58.63	58	56	63	5863
ON563414.3	window_1041	104001	104100	-	12h	280.58	278.5	270	294	28058
ON563414.3	window_1041	104001	104100	-	24h	526.7	526	513	547	52670
ON563414.3	window_1041	104001	104100	-	MIX	786.85	795	746	817	78685
ON563414.3	window_1042	104101	104200	+	1h	0	0	0	0	0
ON563414.3	window_1042	104101	104200	+	2h	1	1	1	1	100
ON563414.3	window_1042	104101	104200	+	4h	8.58	9	7	9	858
ON563414.3	window_1042	104101	104200	+	6h	68.62	69	67	69	6862
ON563414.3	window_1042	104101	104200	+	12h	322.09	322	315	329	32209
ON563414.3	window_1042	104101	104200	+	24h	598.09	599	575	614	59809
ON563414.3	window_1042	104101	104200	+	MIX	83.28	83	80	88	8328
ON563414.3	window_1042	104101	104200	-	1h	2	2	2	2	200
ON563414.3	window_1042	104101	104200	-	2h	2	2	2	2	200
ON563414.3	window_1042	104101	104200	-	4h	9.38	9	9	10	938
ON563414.3	window_1042	104101	104200	-	6h	58.62	59	55	61	5862
ON563414.3	window_1042	104101	104200	-	12h	277.42	278	275	279	27742
ON563414.3	window_1042	104101	104200	-	24h	515.83	514.5	504	525	51583
ON563414.3	window_1042	104101	104200	-	MIX	830.17	832	805	845	83017
ON563414.3	window_1043	104201	104300	+	1h	0	0	0	0	0
ON563414.3	window_1043	104201	104300	+	2h	1	1	1	1	100
ON563414.3	window_1043	104201	104300	+	4h	9.32	9	9	11	932
ON563414.3	window_1043	104201	104300	+	6h	73.86	75	69	76	7386
ON563414.3	window_1043	104201	104300	+	12h	333.65	334	322	341	33365
ON563414.3	window_1043	104201	104300	+	24h	637.99	644	612	651	63799
ON563414.3	window_1043	104201	104300	+	MIX	83.17	84	77	87	8317
ON563414.3	window_1043	104201	104300	-	1h	2	2	2	2	200
ON563414.3	window_1043	104201	104300	-	2h	2	2	2	2	200
ON563414.3	window_1043	104201	104300	-	4h	10	10	10	10	1000
ON563414.3	window_1043	104201	104300	-	6h	64.36	65	61	67	6436
ON563414.3	window_1043	104201	104300	-	12h	275.1	278	265	280	27510
ON563414.3	window_1043	104201	104300	-	24h	521.02	520	510	531	52102
ON563414.3	window_1043	104201	104300	-	MIX	861.36	862	845	872	86136
ON563414.3	window_1044	104301	104400	+	1h	0	0	0	0	0
ON563414.3	window_1044	104301	104400	+	2h	1	1	1	1	100
ON563414.3	window_1044	104301	104400	+	4h	9.02	9	9	10	902
ON563414.3	window_1044	104301	104400	+	6h	72.18	73	68	76	7218
ON563414.3	window_1044	104301	104400	+	12h	337.39	338	324	345	33739
ON563414.3	window_1044	104301	104400	+	24h	643.19	642	616	662	64319
ON563414.3	window_1044	104301	104400	+	MIX	74.13	74	73	76	7413
ON563414.3	window_1044	104301	104400	-	1h	2	2	2	2	200
ON563414.3	window_1044	104301	104400	-	2h	2	2	2	2	200
ON563414.3	window_1044	104301	104400	-	4h	10	10	10	10	1000
ON563414.3	window_1044	104301	104400	-	6h	61.69	61	59	65	6169
ON563414.3	window_1044	104301	104400	-	12h	273.95	272	265	287	27395
ON563414.3	window_1044	104301	104400	-	24h	513.66	515	504	523	51366
ON563414.3	window_1044	104301	104400	-	MIX	896.8	892	864	938	89680
ON563414.3	window_1045	104401	104500	+	1h	0	0	0	0	0
ON563414.3	window_1045	104401	104500	+	2h	1.17	1	1	2	117
ON563414.3	window_1045	104401	104500	+	4h	10.1	10	9	12	1010
ON563414.3	window_1045	104401	104500	+	6h	73.5	74	70	76	7350
ON563414.3	window_1045	104401	104500	+	12h	350.59	351	341	364	35059
ON563414.3	window_1045	104401	104500	+	24h	625.44	622	612	647	62544
ON563414.3	window_1045	104401	104500	+	MIX	75.67	76	74	77	7567
ON563414.3	window_1045	104401	104500	-	1h	2	2	2	2	200
ON563414.3	window_1045	104401	104500	-	2h	2	2	2	2	200
ON563414.3	window_1045	104401	104500	-	4h	11.51	11	10	13	1151
ON563414.3	window_1045	104401	104500	-	6h	64.77	65	63	66	6477
ON563414.3	window_1045	104401	104500	-	12h	290.28	290	286	297	29028
ON563414.3	window_1045	104401	104500	-	24h	522.53	520	517	537	52253
ON563414.3	window_1045	104401	104500	-	MIX	932.35	933	921	942	93235
ON563414.3	window_1046	104501	104600	+	1h	2.3	0	0	5	230
ON563414.3	window_1046	104501	104600	+	2h	8.31	13	2	14	831
ON563414.3	window_1046	104501	104600	+	4h	28.93	37	12	45	2893
ON563414.3	window_1046	104501	104600	+	6h	103.96	117.5	76	127	10396
ON563414.3	window_1046	104501	104600	+	12h	408.37	425	358	461	40837
ON563414.3	window_1046	104501	104600	+	24h	681.42	692	635	724	68142
ON563414.3	window_1046	104501	104600	+	MIX	73.41	73	71	75	7341
ON563414.3	window_1046	104501	104600	-	1h	3.44	3	2	5	344
ON563414.3	window_1046	104501	104600	-	2h	4.75	4	2	9	475
ON563414.3	window_1046	104501	104600	-	4h	18.17	21	13	22	1817
ON563414.3	window_1046	104501	104600	-	6h	79.92	87	65	95	7992
ON563414.3	window_1046	104501	104600	-	12h	318.47	327	295	341	31847
ON563414.3	window_1046	104501	104600	-	24h	557.73	566	525	580	55773
ON563414.3	window_1046	104501	104600	-	MIX	987.99	1016	927	1030	98799
ON563414.3	window_1047	104601	104700	+	1h	5.94	5	5	11	594
ON563414.3	window_1047	104601	104700	+	2h	19.19	17	14	39	1919
ON563414.3	window_1047	104601	104700	+	4h	55.97	49.5	45	113	5597
ON563414.3	window_1047	104601	104700	+	6h	157.21	155	128	233	15721
ON563414.3	window_1047	104601	104700	+	12h	517.79	509	461	616	51779
ON563414.3	window_1047	104601	104700	+	24h	773.42	764	717	853	77342
ON563414.3	window_1047	104601	104700	+	MIX	72.18	73	67	74	7218
ON563414.3	window_1047	104601	104700	-	1h	5.15	5	5	7	515
ON563414.3	window_1047	104601	104700	-	2h	11.49	12	9	20	1149
ON563414.3	window_1047	104601	104700	-	4h	27.88	27	22	45	2788
ON563414.3	window_1047	104601	104700	-	6h	109.39	106	95	145	10939
ON563414.3	window_1047	104601	104700	-	12h	365.48	357	342	403	36548
ON563414.3	window_1047	104601	104700	-	24h	601.85	601.5	575	625	60185
ON563414.3	window_1047	104601	104700	-	MIX	1056.26	1036	1015	1107	105626
ON563414.3	window_1048	104701	104800	+	1h	44.09	50	11	50	4409
ON563414.3	window_1048	104701	104800	+	2h	241.11	283	39	284	24111
ON563414.3	window_1048	104701	104800	+	4h	571.57	665	113	668	57157
ON563414.3	window_1048	104701	104800	+	6h	878.98	1008	233	1012	87898
ON563414.3	window_1048	104701	104800	+	12h	1145.24	1248	616	1260	114524
ON563414.3	window_1048	104701	104800	+	24h	1113.47	1159	853	1176	111347
ON563414.3	window_1048	104701	104800	+	MIX	64.43	64	62	68	6443
ON563414.3	window_1048	104701	104800	-	1h	23.33	27	7	27	2333
ON563414.3	window_1048	104701	104800	-	2h	108.16	126	20	127	10816
ON563414.3	window_1048	104701	104800	-	4h	256.35	300	45	304	25635
ON563414.3	window_1048	104701	104800	-	6h	437.02	498	145	503	43702
ON563414.3	window_1048	104701	104800	-	12h	621.56	665	403	671	62156
ON563414.3	window_1048	104701	104800	-	24h	730.07	749	623	760	73007
ON563414.3	window_1048	104701	104800	-	MIX	1500.02	1580	1108	1602	150002
ON563414.3	window_1049	104801	104900	+	1h	47.16	46.5	45	50	4716
ON563414.3	window_1049	104801	104900	+	2h	278.6	277	274	284	27860
ON563414.3	window_1049	104801	104900	+	4h	654.13	648	643	668	65413
ON563414.3	window_1049	104801	104900	+	6h	990.03	986.5	967	1013	99003
ON563414.3	window_1049	104801	104900	+	12h	1227.28	1217	1205	1259	122728
ON563414.3	window_1049	104801	104900	+	24h	1166.45	1166	1156	1179	116645
ON563414.3	window_1049	104801	104900	+	MIX	59.17	60	56	63	5917
ON563414.3	window_1049	104801	104900	-	1h	25.79	26	25	27	2579
ON563414.3	window_1049	104801	104900	-	2h	125.63	125	123	128	12563
ON563414.3	window_1049	104801	104900	-	4h	303.63	304	302	305	30363
ON563414.3	window_1049	104801	104900	-	6h	496.85	497	494	502	49685
ON563414.3	window_1049	104801	104900	-	12h	661.4	662	650	669	66140
ON563414.3	window_1049	104801	104900	-	24h	730.68	730	719	744	73068
ON563414.3	window_1049	104801	104900	-	MIX	1598.48	1601	1575	1628	159848
ON563414.3	window_105	10401	10500	+	1h	211.02	303.5	50	325	21102
ON563414.3	window_105	10401	10500	+	2h	1161.48	1694	253	1780	116148
ON563414.3	window_105	10401	10500	+	4h	2662.16	3815.5	606	4043	266216
ON563414.3	window_105	10401	10500	+	6h	3753.26	5345	887	5645	375326
ON563414.3	window_105	10401	10500	+	12h	4032.54	5820	907	6177	403254
ON563414.3	window_105	10401	10500	+	24h	3709.94	5338.5	926	5654	370994
ON563414.3	window_105	10401	10500	+	MIX	131.8	102	92	366	13180
ON563414.3	window_105	10401	10500	-	1h	161.06	231.5	33	249	16106
ON563414.3	window_105	10401	10500	-	2h	757.02	1082.5	182	1140	75702
ON563414.3	window_105	10401	10500	-	4h	1842.28	2644.5	458	2746	184228
ON563414.3	window_105	10401	10500	-	6h	2790.18	3955.5	710	4160	279018
ON563414.3	window_105	10401	10500	-	12h	3062.41	4405	763	4643	306241
ON563414.3	window_105	10401	10500	-	24h	2665.38	3764	782	3950	266538
ON563414.3	window_105	10401	10500	-	MIX	3262.47	4551.5	860	4873	326247
ON563414.3	window_1050	104901	105000	+	1h	44.36	44	43	46	4436
ON563414.3	window_1050	104901	105000	+	2h	264.19	268	251	273	26419
ON563414.3	window_1050	104901	105000	+	4h	628.28	634	605	645	62828
ON563414.3	window_1050	104901	105000	+	6h	939.23	945.5	903	966	93923
ON563414.3	window_1050	104901	105000	+	12h	1191.12	1192	1167	1207	119112
ON563414.3	window_1050	104901	105000	+	24h	1144.67	1148	1117	1166	114467
ON563414.3	window_1050	104901	105000	+	MIX	57.26	58	54	61	5726
ON563414.3	window_1050	104901	105000	-	1h	25	25	25	25	2500
ON563414.3	window_1050	104901	105000	-	2h	122.36	122	122	124	12236
ON563414.3	window_1050	104901	105000	-	4h	302.15	302	299	304	30215
ON563414.3	window_1050	104901	105000	-	6h	499.49	500	495	504	49949
ON563414.3	window_1050	104901	105000	-	12h	663.09	663.5	654	670	66309
ON563414.3	window_1050	104901	105000	-	24h	729.22	730	721	738	72922
ON563414.3	window_1050	104901	105000	-	MIX	1622.1	1623.5	1595	1648	162210
ON563414.3	window_1051	105001	105100	+	1h	41.48	41	40	43	4148
ON563414.3	window_1051	105001	105100	+	2h	228.44	227	217	252	22844
ON563414.3	window_1051	105001	105100	+	4h	561.85	557	541	606	56185
ON563414.3	window_1051	105001	105100	+	6h	843.23	839	813	903	84323
ON563414.3	window_1051	105001	105100	+	12h	1119.85	1113	1099	1169	111985
ON563414.3	window_1051	105001	105100	+	24h	1080.95	1078	1055	1122	108095
ON563414.3	window_1051	105001	105100	+	MIX	58.74	59	57	60	5874
ON563414.3	window_1051	105001	105100	-	1h	25	25	25	25	2500
ON563414.3	window_1051	105001	105100	-	2h	121.38	122	119	123	12138
ON563414.3	window_1051	105001	105100	-	4h	294.6	295	292	300	29460
ON563414.3	window_1051	105001	105100	-	6h	490.35	490	488	497	49035
ON563414.3	window_1051	105001	105100	-	12h	656.87	659	646	666	65687
ON563414.3	window_1051	105001	105100	-	24h	718.15	719	712	726	71815
ON563414.3	window_1051	105001	105100	-	MIX	1594.94	1597	1562	1608	159494
ON563414.3	window_1052	105101	105200	+	1h	38.82	39	37	40	3882
ON563414.3	window_1052	105101	105200	+	2h	213.74	214	208	218	21374
ON563414.3	window_1052	105101	105200	+	4h	520.19	516	502	541	52019
ON563414.3	window_1052	105101	105200	+	6h	789.94	789	769	812	78994
ON563414.3	window_1052	105101	105200	+	12h	1082.29	1077.5	1065	1107	108229
ON563414.3	window_1052	105101	105200	+	24h	1036.62	1032	1014	1063	103662
ON563414.3	window_1052	105101	105200	+	MIX	62.12	63	57	68	6212
ON563414.3	window_1052	105101	105200	-	1h	25.62	26	25	26	2562
ON563414.3	window_1052	105101	105200	-	2h	118.07	118	117	119	11807
ON563414.3	window_1052	105101	105200	-	4h	287.06	287	284	292	28706
ON563414.3	window_1052	105101	105200	-	6h	483.41	484.5	476	491	48341
ON563414.3	window_1052	105101	105200	-	12h	651.12	649	643	665	65112
ON563414.3	window_1052	105101	105200	-	24h	699.3	698	688	718	69930
ON563414.3	window_1052	105101	105200	-	MIX	1560.37	1556	1532	1586	156037
ON563414.3	window_1053	105201	105300	+	1h	36.38	36	35	37	3638
ON563414.3	window_1053	105201	105300	+	2h	203.43	203	198	208	20343
ON563414.3	window_1053	105201	105300	+	4h	493.96	492	486	503	49396
ON563414.3	window_1053	105201	105300	+	6h	763.37	761.5	757	775	76337
ON563414.3	window_1053	105201	105300	+	12h	1087.96	1089	1073	1094	108796
ON563414.3	window_1053	105201	105300	+	24h	1055	1056	1038	1068	105500
ON563414.3	window_1053	105201	105300	+	MIX	68.56	68.5	67	70	6856
ON563414.3	window_1053	105201	105300	-	1h	25	25	25	25	2500
ON563414.3	window_1053	105201	105300	-	2h	118.15	119	117	119	11815
ON563414.3	window_1053	105201	105300	-	4h	282.95	283	281	285	28295
ON563414.3	window_1053	105201	105300	-	6h	484.7	485	477	494	48470
ON563414.3	window_1053	105201	105300	-	12h	679.49	680	657	692	67949
ON563414.3	window_1053	105201	105300	-	24h	723.95	725	703	732	72395
ON563414.3	window_1053	105201	105300	-	MIX	1624.67	1631	1556	1644	162467
ON563414.3	window_1054	105301	105400	+	1h	34.19	34	34	35	3419
ON563414.3	window_1054	105301	105400	+	2h	192.34	192	189	198	19234
ON563414.3	window_1054	105301	105400	+	4h	475.61	475	466	486	47561
ON563414.3	window_1054	105301	105400	+	6h	752.18	751.5	744	763	75218
ON563414.3	window_1054	105301	105400	+	12h	1097.35	1094.5	1078	1124	109735
ON563414.3	window_1054	105301	105400	+	24h	1077.46	1068	1050	1119	107746
ON563414.3	window_1054	105301	105400	+	MIX	65.96	66	64	71	6596
ON563414.3	window_1054	105301	105400	-	1h	25	25	25	25	2500
ON563414.3	window_1054	105301	105400	-	2h	119	118	117	121	11900
ON563414.3	window_1054	105301	105400	-	4h	277.41	277	275	282	27741
ON563414.3	window_1054	105301	105400	-	6h	492.16	490	486	501	49216
ON563414.3	window_1054	105301	105400	-	12h	712.16	699.5	692	748	71216
ON563414.3	window_1054	105301	105400	-	24h	743.58	741.5	723	766	74358
ON563414.3	window_1054	105301	105400	-	MIX	1674.07	1654.5	1635	1724	167407
ON563414.3	window_1055	105401	105500	+	1h	34	34	34	34	3400
ON563414.3	window_1055	105401	105500	+	2h	188.71	189	186	189	18871
ON563414.3	window_1055	105401	105500	+	4h	463.91	464	461	466	46391
ON563414.3	window_1055	105401	105500	+	6h	747.57	748	737	758	74757
ON563414.3	window_1055	105401	105500	+	12h	1109.16	1108	1098	1119	110916
ON563414.3	window_1055	105401	105500	+	24h	1130.87	1131.5	1108	1149	113087
ON563414.3	window_1055	105401	105500	+	MIX	64.88	65	63	71	6488
ON563414.3	window_1055	105401	105500	-	1h	24.98	25	24	25	2498
ON563414.3	window_1055	105401	105500	-	2h	118.89	118	117	121	11889
ON563414.3	window_1055	105401	105500	-	4h	272.36	272	271	278	27236
ON563414.3	window_1055	105401	105500	-	6h	498.49	499	494	502	49849
ON563414.3	window_1055	105401	105500	-	12h	753.62	754	743	758	75362
ON563414.3	window_1055	105401	105500	-	24h	774.39	775	760	782	77439
ON563414.3	window_1055	105401	105500	-	MIX	1762.17	1761	1726	1775	176217
ON563414.3	window_1056	105501	105600	+	1h	34.29	34	34	35	3429
ON563414.3	window_1056	105501	105600	+	2h	187.74	188	186	190	18774
ON563414.3	window_1056	105501	105600	+	4h	460.55	461	455	465	46055
ON563414.3	window_1056	105501	105600	+	6h	745.83	744.5	737	756	74583
ON563414.3	window_1056	105501	105600	+	12h	1162.91	1173	1097	1195	116291
ON563414.3	window_1056	105501	105600	+	24h	1169.89	1180	1124	1196	116989
ON563414.3	window_1056	105501	105600	+	MIX	66.09	66	63	69	6609
ON563414.3	window_1056	105501	105600	-	1h	25.54	26	25	26	2554
ON563414.3	window_1056	105501	105600	-	2h	117.18	117.5	116	118	11718
ON563414.3	window_1056	105501	105600	-	4h	272.65	273	270	275	27265
ON563414.3	window_1056	105501	105600	-	6h	503.29	504	494	510	50329
ON563414.3	window_1056	105501	105600	-	12h	782.42	788	747	797	78242
ON563414.3	window_1056	105501	105600	-	24h	789.77	794	764	804	78977
ON563414.3	window_1056	105501	105600	-	MIX	1788.29	1793	1758	1801	178829
ON563414.3	window_1057	105601	105700	+	1h	34	34	34	34	3400
ON563414.3	window_1057	105601	105700	+	2h	185.57	186	183	188	18557
ON563414.3	window_1057	105601	105700	+	4h	451.04	452	440	455	45104
ON563414.3	window_1057	105601	105700	+	6h	733.49	733.5	724	739	73349
ON563414.3	window_1057	105601	105700	+	12h	1231.57	1237	1194	1258	123157
ON563414.3	window_1057	105601	105700	+	24h	1230.08	1235	1198	1249	123008
ON563414.3	window_1057	105601	105700	+	MIX	63.2	65	56	70	6320
ON563414.3	window_1057	105601	105700	-	1h	24.51	25	24	25	2451
ON563414.3	window_1057	105601	105700	-	2h	118.01	118	118	119	11801
ON563414.3	window_1057	105601	105700	-	4h	275.12	275	273	276	27512
ON563414.3	window_1057	105601	105700	-	6h	510.52	511	507	514	51052
ON563414.3	window_1057	105601	105700	-	12h	830.82	836	796	855	83082
ON563414.3	window_1057	105601	105700	-	24h	820.09	821	803	834	82009
ON563414.3	window_1057	105601	105700	-	MIX	1821.44	1828	1772	1865	182144
ON563414.3	window_1058	105701	105800	+	1h	33	33	32	34	3300
ON563414.3	window_1058	105701	105800	+	2h	185.43	186	184	187	18543
ON563414.3	window_1058	105701	105800	+	4h	434.03	434	425	441	43403
ON563414.3	window_1058	105701	105800	+	6h	716.21	716	711	724	71621
ON563414.3	window_1058	105701	105800	+	12h	1248.71	1248.5	1232	1266	124871
ON563414.3	window_1058	105701	105800	+	24h	1253.45	1262	1225	1295	125345
ON563414.3	window_1058	105701	105800	+	MIX	57.74	58	56	59	5774
ON563414.3	window_1058	105701	105800	-	1h	24	24	24	24	2400
ON563414.3	window_1058	105701	105800	-	2h	116.63	116	116	118	11663
ON563414.3	window_1058	105701	105800	-	4h	276.53	276	274	279	27653
ON563414.3	window_1058	105701	105800	-	6h	505.35	506	502	508	50535
ON563414.3	window_1058	105701	105800	-	12h	861.7	863	854	875	86170
ON563414.3	window_1058	105701	105800	-	24h	831.99	832	822	849	83199
ON563414.3	window_1058	105701	105800	-	MIX	1851.07	1858	1809	1872	185107
ON563414.3	window_1059	105801	105900	+	1h	33.88	34	33	34	3388
ON563414.3	window_1059	105801	105900	+	2h	182.36	183	178	184	18236
ON563414.3	window_1059	105801	105900	+	4h	413.58	414	402	425	41358
ON563414.3	window_1059	105801	105900	+	6h	699.48	699	680	712	69948
ON563414.3	window_1059	105801	105900	+	12h	1259.73	1259	1241	1272	125973
ON563414.3	window_1059	105801	105900	+	24h	1290.4	1289	1267	1307	129040
ON563414.3	window_1059	105801	105900	+	MIX	56.46	56	55	58	5646
ON563414.3	window_1059	105801	105900	-	1h	22.38	23	21	24	2238
ON563414.3	window_1059	105801	105900	-	2h	114.4	114	114	116	11440
ON563414.3	window_1059	105801	105900	-	4h	271.59	271.5	269	274	27159
ON563414.3	window_1059	105801	105900	-	6h	505.43	506	503	508	50543
ON563414.3	window_1059	105801	105900	-	12h	889.41	883.5	875	906	88941
ON563414.3	window_1059	105801	105900	-	24h	868.8	862	848	893	86880
ON563414.3	window_1059	105801	105900	-	MIX	1869.44	1859	1844	1907	186944
ON563414.3	window_106	10501	10600	+	1h	326.57	327	324	328	32657
ON563414.3	window_106	10501	10600	+	2h	1776.79	1778	1764	1787	177679
ON563414.3	window_106	10501	10600	+	4h	4037.99	4037	4003	4056	403799
ON563414.3	window_106	10501	10600	+	6h	5650.97	5654.5	5607	5673	565097
ON563414.3	window_106	10501	10600	+	12h	6159.92	6168.5	6097	6192	615992
ON563414.3	window_106	10501	10600	+	24h	5645.65	5649	5581	5700	564565
ON563414.3	window_106	10501	10600	+	MIX	91.77	91	90	97	9177
ON563414.3	window_106	10501	10600	-	1h	251.13	251	249	253	25113
ON563414.3	window_106	10501	10600	-	2h	1140.2	1140	1136	1143	114020
ON563414.3	window_106	10501	10600	-	4h	2751.84	2752	2745	2757	275184
ON563414.3	window_106	10501	10600	-	6h	4174.65	4175	4161	4181	417465
ON563414.3	window_106	10501	10600	-	12h	4655.44	4657	4639	4664	465544
ON563414.3	window_106	10501	10600	-	24h	3967.75	3968	3953	3976	396775
ON563414.3	window_106	10501	10600	-	MIX	4881.43	4881	4871	4891	488143
ON563414.3	window_1060	105901	106000	+	1h	27.92	32	0	33	2792
ON563414.3	window_1060	105901	106000	+	2h	145.76	166.5	3	178	14576
ON563414.3	window_1060	105901	106000	+	4h	337.03	391.5	11	403	33703
ON563414.3	window_1060	105901	106000	+	6h	591.59	658.5	163	680	59159
ON563414.3	window_1060	105901	106000	+	12h	1173.38	1242	803	1269	117338
ON563414.3	window_1060	105901	106000	+	24h	1244.39	1269	1061	1322	124439
ON563414.3	window_1060	105901	106000	+	MIX	55.02	56	51	58	5502
ON563414.3	window_1060	105901	106000	-	1h	18.4	21	1	21	1840
ON563414.3	window_1060	105901	106000	-	2h	97.93	112	2	114	9793
ON563414.3	window_1060	105901	106000	-	4h	234.36	269	14	271	23436
ON563414.3	window_1060	105901	106000	-	6h	455.52	503	144	510	45552
ON563414.3	window_1060	105901	106000	-	12h	873.92	908	644	920	87392
ON563414.3	window_1060	105901	106000	-	24h	904.32	917.5	813	932	90432
ON563414.3	window_1060	105901	106000	-	MIX	1837	1897	1558	1948	183700
ON563414.3	window_1061	106001	106100	+	1h	0	0	0	0	0
ON563414.3	window_1061	106001	106100	+	2h	3	3	3	3	300
ON563414.3	window_1061	106001	106100	+	4h	11	11	11	11	1100
ON563414.3	window_1061	106001	106100	+	6h	160.55	160	157	164	16055
ON563414.3	window_1061	106001	106100	+	12h	799.13	795	783	812	79913
ON563414.3	window_1061	106001	106100	+	24h	1050.5	1049	1033	1071	105050
ON563414.3	window_1061	106001	106100	+	MIX	50.72	51	48	53	5072
ON563414.3	window_1061	106001	106100	-	1h	1	1	1	1	100
ON563414.3	window_1061	106001	106100	-	2h	2	2	2	2	200
ON563414.3	window_1061	106001	106100	-	4h	13.88	14	13	14	1388
ON563414.3	window_1061	106001	106100	-	6h	146.19	146	143	148	14619
ON563414.3	window_1061	106001	106100	-	12h	635.98	635	631	648	63598
ON563414.3	window_1061	106001	106100	-	24h	821.55	821	816	827	82155
ON563414.3	window_1061	106001	106100	-	MIX	1523.08	1515.5	1491	1564	152308
ON563414.3	window_1062	106101	106200	+	1h	0	0	0	0	0
ON563414.3	window_1062	106101	106200	+	2h	3	3	3	3	300
ON563414.3	window_1062	106101	106200	+	4h	11.63	12	11	12	1163
ON563414.3	window_1062	106101	106200	+	6h	153.81	156	144	160	15381
ON563414.3	window_1062	106101	106200	+	12h	756.11	764	700	786	75611
ON563414.3	window_1062	106101	106200	+	24h	1005.43	1027	920	1048	100543
ON563414.3	window_1062	106101	106200	+	MIX	47.08	48	45	48	4708
ON563414.3	window_1062	106101	106200	-	1h	1	1	1	1	100
ON563414.3	window_1062	106101	106200	-	2h	2	2	2	2	200
ON563414.3	window_1062	106101	106200	-	4h	14.12	14	13	15	1412
ON563414.3	window_1062	106101	106200	-	6h	144.91	145	143	148	14491
ON563414.3	window_1062	106101	106200	-	12h	632.81	633	627	638	63281
ON563414.3	window_1062	106101	106200	-	24h	822	823	807	834	82200
ON563414.3	window_1062	106101	106200	-	MIX	1470.77	1469	1452	1502	147077
ON563414.3	window_1063	106201	106300	+	1h	0	0	0	0	0
ON563414.3	window_1063	106201	106300	+	2h	3	3	3	3	300
ON563414.3	window_1063	106201	106300	+	4h	12	12	12	12	1200
ON563414.3	window_1063	106201	106300	+	6h	149.09	150	144	151	14909
ON563414.3	window_1063	106201	106300	+	12h	706.09	707	695	714	70609
ON563414.3	window_1063	106201	106300	+	24h	943.01	946	927	956	94301
ON563414.3	window_1063	106201	106300	+	MIX	44.76	45	42	47	4476
ON563414.3	window_1063	106201	106300	-	1h	1	1	1	1	100
ON563414.3	window_1063	106201	106300	-	2h	2	2	2	2	200
ON563414.3	window_1063	106201	106300	-	4h	14.02	14	13	15	1402
ON563414.3	window_1063	106201	106300	-	6h	147.61	148	144	150	14761
ON563414.3	window_1063	106201	106300	-	12h	629.71	631	622	636	62971
ON563414.3	window_1063	106201	106300	-	24h	801.52	801.5	794	807	80152
ON563414.3	window_1063	106201	106300	-	MIX	1434.87	1443.5	1400	1463	143487
ON563414.3	window_1064	106301	106400	+	1h	0	0	0	0	0
ON563414.3	window_1064	106301	106400	+	2h	3	3	3	3	300
ON563414.3	window_1064	106301	106400	+	4h	12	12	12	12	1200
ON563414.3	window_1064	106301	106400	+	6h	147.98	147	146	151	14798
ON563414.3	window_1064	106301	106400	+	12h	688.86	688	683	707	68886
ON563414.3	window_1064	106301	106400	+	24h	930.04	927	915	955	93004
ON563414.3	window_1064	106301	106400	+	MIX	44.38	44	43	46	4438
ON563414.3	window_1064	106301	106400	-	1h	1	1	1	1	100
ON563414.3	window_1064	106301	106400	-	2h	2	2	2	2	200
ON563414.3	window_1064	106301	106400	-	4h	13	13	13	13	1300
ON563414.3	window_1064	106301	106400	-	6h	151.26	151	149	156	15126
ON563414.3	window_1064	106301	106400	-	12h	616.44	617	606	623	61644
ON563414.3	window_1064	106301	106400	-	24h	777.86	775	767	803	77786
ON563414.3	window_1064	106301	106400	-	MIX	1369.5	1383.5	1316	1399	136950
ON563414.3	window_1065	106401	106500	+	1h	0	0	0	0	0
ON563414.3	window_1065	106401	106500	+	2h	3	3	3	3	300
ON563414.3	window_1065	106401	106500	+	4h	13.14	13	12	14	1314
ON563414.3	window_1065	106401	106500	+	6h	150.65	151	146	154	15065
ON563414.3	window_1065	106401	106500	+	12h	698.62	696	691	716	69862
ON563414.3	window_1065	106401	106500	+	24h	919.7	918	906	940	91970
ON563414.3	window_1065	106401	106500	+	MIX	42.99	42	42	45	4299
ON563414.3	window_1065	106401	106500	-	1h	1	1	1	1	100
ON563414.3	window_1065	106401	106500	-	2h	2	2	2	2	200
ON563414.3	window_1065	106401	106500	-	4h	13	13	13	13	1300
ON563414.3	window_1065	106401	106500	-	6h	157.95	158	157	162	15795
ON563414.3	window_1065	106401	106500	-	12h	609.34	609	604	616	60934
ON563414.3	window_1065	106401	106500	-	24h	785.46	785	777	795	78546
ON563414.3	window_1065	106401	106500	-	MIX	1350.02	1350	1335	1363	135002
ON563414.3	window_1066	106501	106600	+	1h	0	0	0	0	0
ON563414.3	window_1066	106501	106600	+	2h	3.86	4	3	4	386
ON563414.3	window_1066	106501	106600	+	4h	14.46	14	14	15	1446
ON563414.3	window_1066	106501	106600	+	6h	154.27	154.5	152	156	15427
ON563414.3	window_1066	106501	106600	+	12h	728.06	731	715	737	72806
ON563414.3	window_1066	106501	106600	+	24h	937.92	939	922	950	93792
ON563414.3	window_1066	106501	106600	+	MIX	42.45	43	40	43	4245
ON563414.3	window_1066	106501	106600	-	1h	1	1	1	1	100
ON563414.3	window_1066	106501	106600	-	2h	2	2	2	2	200
ON563414.3	window_1066	106501	106600	-	4h	12.06	12	12	13	1206
ON563414.3	window_1066	106501	106600	-	6h	163.13	163	162	165	16313
ON563414.3	window_1066	106501	106600	-	12h	620.42	620	615	626	62042
ON563414.3	window_1066	106501	106600	-	24h	800.83	799	789	817	80083
ON563414.3	window_1066	106501	106600	-	MIX	1348.83	1351	1334	1363	134883
ON563414.3	window_1067	106601	106700	+	1h	0	0	0	0	0
ON563414.3	window_1067	106601	106700	+	2h	4	4	4	4	400
ON563414.3	window_1067	106601	106700	+	4h	15.51	16	15	16	1551
ON563414.3	window_1067	106601	106700	+	6h	153.61	154.5	148	158	15361
ON563414.3	window_1067	106601	106700	+	12h	769.66	775	735	786	76966
ON563414.3	window_1067	106601	106700	+	24h	1108.32	1112	952	1151	110832
ON563414.3	window_1067	106601	106700	+	MIX	43.44	44	40	45	4344
ON563414.3	window_1067	106601	106700	-	1h	1	1	1	1	100
ON563414.3	window_1067	106601	106700	-	2h	1.55	2	1	2	155
ON563414.3	window_1067	106601	106700	-	4h	12	12	12	12	1200
ON563414.3	window_1067	106601	106700	-	6h	167.69	166	163	173	16769
ON563414.3	window_1067	106601	106700	-	12h	635.13	634	622	644	63513
ON563414.3	window_1067	106601	106700	-	24h	929.29	938	821	951	92929
ON563414.3	window_1067	106601	106700	-	MIX	1572.08	1593.5	1353	1622	157208
ON563414.3	window_1068	106701	106800	+	1h	0	0	0	0	0
ON563414.3	window_1068	106701	106800	+	2h	4	4	4	4	400
ON563414.3	window_1068	106701	106800	+	4h	16.33	16	16	17	1633
ON563414.3	window_1068	106701	106800	+	6h	148.78	148.5	147	153	14878
ON563414.3	window_1068	106701	106800	+	12h	790.73	790	782	805	79073
ON563414.3	window_1068	106701	106800	+	24h	1141.72	1142	1130	1155	114172
ON563414.3	window_1068	106701	106800	+	MIX	43.1	42	42	45	4310
ON563414.3	window_1068	106701	106800	-	1h	1	1	1	1	100
ON563414.3	window_1068	106701	106800	-	2h	1	1	1	1	100
ON563414.3	window_1068	106701	106800	-	4h	12	12	12	12	1200
ON563414.3	window_1068	106701	106800	-	6h	164.82	165	163	166	16482
ON563414.3	window_1068	106701	106800	-	12h	633.54	634	627	641	63354
ON563414.3	window_1068	106701	106800	-	24h	951.13	951	942	956	95113
ON563414.3	window_1068	106701	106800	-	MIX	1627.68	1624	1613	1653	162768
ON563414.3	window_1069	106801	106900	+	1h	0	0	0	0	0
ON563414.3	window_1069	106801	106900	+	2h	4	4	4	4	400
ON563414.3	window_1069	106801	106900	+	4h	16.36	16	16	17	1636
ON563414.3	window_1069	106801	106900	+	6h	155.34	153	151	162	15534
ON563414.3	window_1069	106801	106900	+	12h	801.14	801	789	815	80114
ON563414.3	window_1069	106801	106900	+	24h	1128.14	1124	1102	1156	112814
ON563414.3	window_1069	106801	106900	+	MIX	40.89	41	39	42	4089
ON563414.3	window_1069	106801	106900	-	1h	1	1	1	1	100
ON563414.3	window_1069	106801	106900	-	2h	1	1	1	1	100
ON563414.3	window_1069	106801	106900	-	4h	12	12	12	12	1200
ON563414.3	window_1069	106801	106900	-	6h	166.61	166	165	169	16661
ON563414.3	window_1069	106801	106900	-	12h	634.9	635	626	649	63490
ON563414.3	window_1069	106801	106900	-	24h	945.81	945	933	960	94581
ON563414.3	window_1069	106801	106900	-	MIX	1620.32	1615	1599	1651	162032
ON563414.3	window_107	10601	10700	+	1h	308.18	308.5	296	326	30818
ON563414.3	window_107	10601	10700	+	2h	1681.13	1694	1610	1763	168113
ON563414.3	window_107	10601	10700	+	4h	3821.02	3859.5	3663	4004	382102
ON563414.3	window_107	10601	10700	+	6h	5335.08	5392	5091	5606	533508
ON563414.3	window_107	10601	10700	+	12h	5783.86	5834	5548	6096	578386
ON563414.3	window_107	10601	10700	+	24h	5268.08	5336.5	5024	5581	526808
ON563414.3	window_107	10601	10700	+	MIX	88.58	88	87	91	8858
ON563414.3	window_107	10601	10700	-	1h	247.96	248	245	252	24796
ON563414.3	window_107	10601	10700	-	2h	1128.53	1125	1120	1142	112853
ON563414.3	window_107	10601	10700	-	4h	2710.59	2697.5	2689	2751	271059
ON563414.3	window_107	10601	10700	-	6h	4110.76	4100.5	4074	4168	411076
ON563414.3	window_107	10601	10700	-	12h	4571.89	4560.5	4530	4638	457189
ON563414.3	window_107	10601	10700	-	24h	3909.46	3897.5	3883	3966	390946
ON563414.3	window_107	10601	10700	-	MIX	4859.67	4874.5	4814	4883	485967
ON563414.3	window_1070	106901	107000	+	1h	0	0	0	0	0
ON563414.3	window_1070	106901	107000	+	2h	3.84	4	3	4	384
ON563414.3	window_1070	106901	107000	+	4h	17	17	17	17	1700
ON563414.3	window_1070	106901	107000	+	6h	165.92	165	161	171	16592
ON563414.3	window_1070	106901	107000	+	12h	823.59	823	817	836	82359
ON563414.3	window_1070	106901	107000	+	24h	1133.84	1133.5	1119	1158	113384
ON563414.3	window_1070	106901	107000	+	MIX	42.97	43	40	44	4297
ON563414.3	window_1070	106901	107000	-	1h	1	1	1	1	100
ON563414.3	window_1070	106901	107000	-	2h	1	1	1	1	100
ON563414.3	window_1070	106901	107000	-	4h	12.07	12	12	13	1207
ON563414.3	window_1070	106901	107000	-	6h	170.95	171	169	173	17095
ON563414.3	window_1070	106901	107000	-	12h	653.16	653	646	660	65316
ON563414.3	window_1070	106901	107000	-	24h	959.31	958	948	975	95931
ON563414.3	window_1070	106901	107000	-	MIX	1576.95	1577	1558	1595	157695
ON563414.3	window_1071	107001	107100	+	1h	0	0	0	0	0
ON563414.3	window_1071	107001	107100	+	2h	2.89	3	2	3	289
ON563414.3	window_1071	107001	107100	+	4h	16.76	17	16	17	1676
ON563414.3	window_1071	107001	107100	+	6h	177.15	177	171	182	17715
ON563414.3	window_1071	107001	107100	+	12h	846.9	828	822	907	84690
ON563414.3	window_1071	107001	107100	+	24h	1431.31	1135	1126	2245	143131
ON563414.3	window_1071	107001	107100	+	MIX	39.35	39	38	41	3935
ON563414.3	window_1071	107001	107100	-	1h	1	1	1	1	100
ON563414.3	window_1071	107001	107100	-	2h	1	1	1	1	100
ON563414.3	window_1071	107001	107100	-	4h	12.23	12	12	13	1223
ON563414.3	window_1071	107001	107100	-	6h	171.62	171.5	169	174	17162
ON563414.3	window_1071	107001	107100	-	12h	675.5	660	654	728	67550
ON563414.3	window_1071	107001	107100	-	24h	1136.46	960	953	1605	113646
ON563414.3	window_1071	107001	107100	-	MIX	1975.95	1569	1561	3069	197595
ON563414.3	window_1072	107101	107200	+	1h	0	0	0	0	0
ON563414.3	window_1072	107101	107200	+	2h	2.08	2	2	3	208
ON563414.3	window_1072	107101	107200	+	4h	19.53	20	17	21	1953
ON563414.3	window_1072	107101	107200	+	6h	183.69	183.5	179	188	18369
ON563414.3	window_1072	107101	107200	+	12h	946.38	953.5	908	974	94638
ON563414.3	window_1072	107101	107200	+	24h	2316.02	2327.5	2248	2351	231602
ON563414.3	window_1072	107101	107200	+	MIX	36.54	37	36	38	3654
ON563414.3	window_1072	107101	107200	-	1h	1	1	1	1	100
ON563414.3	window_1072	107101	107200	-	2h	1	1	1	1	100
ON563414.3	window_1072	107101	107200	-	4h	12	12	12	12	1200
ON563414.3	window_1072	107101	107200	-	6h	178.36	179	174	181	17836
ON563414.3	window_1072	107101	107200	-	12h	745.02	748	726	761	74502
ON563414.3	window_1072	107101	107200	-	24h	1654.68	1666	1605	1681	165468
ON563414.3	window_1072	107101	107200	-	MIX	3115.62	3125	3067	3141	311562
ON563414.3	window_1073	107201	107300	+	1h	0	0	0	0	0
ON563414.3	window_1073	107201	107300	+	2h	3	3	3	3	300
ON563414.3	window_1073	107201	107300	+	4h	20.4	20	20	21	2040
ON563414.3	window_1073	107201	107300	+	6h	188.75	189	186	191	18875
ON563414.3	window_1073	107201	107300	+	12h	995.52	1001	975	1012	99552
ON563414.3	window_1073	107201	107300	+	24h	2358.69	2363	2332	2387	235869
ON563414.3	window_1073	107201	107300	+	MIX	34.23	35	31	37	3423
ON563414.3	window_1073	107201	107300	-	1h	1	1	1	1	100
ON563414.3	window_1073	107201	107300	-	2h	1	1	1	1	100
ON563414.3	window_1073	107201	107300	-	4h	12.57	12	12	14	1257
ON563414.3	window_1073	107201	107300	-	6h	179.38	180	174	181	17938
ON563414.3	window_1073	107201	107300	-	12h	772.28	776	760	785	77228
ON563414.3	window_1073	107201	107300	-	24h	1692.61	1693	1674	1711	169261
ON563414.3	window_1073	107201	107300	-	MIX	3157.04	3160	3120	3187	315704
ON563414.3	window_1074	107301	107400	+	1h	0	0	0	0	0
ON563414.3	window_1074	107301	107400	+	2h	3	3	3	3	300
ON563414.3	window_1074	107301	107400	+	4h	18.95	18	18	21	1895
ON563414.3	window_1074	107301	107400	+	6h	190.81	190	189	194	19081
ON563414.3	window_1074	107301	107400	+	12h	1000.34	1003.5	984	1013	100034
ON563414.3	window_1074	107301	107400	+	24h	2296.96	2304.5	2238	2359	229696
ON563414.3	window_1074	107301	107400	+	MIX	27.41	26	25	32	2741
ON563414.3	window_1074	107301	107400	-	1h	1	1	1	1	100
ON563414.3	window_1074	107301	107400	-	2h	1	1	1	1	100
ON563414.3	window_1074	107301	107400	-	4h	14.76	15	14	15	1476
ON563414.3	window_1074	107301	107400	-	6h	177.08	175	173	184	17708
ON563414.3	window_1074	107301	107400	-	12h	778	781	763	785	77800
ON563414.3	window_1074	107301	107400	-	24h	1666.92	1667	1647	1686	166692
ON563414.3	window_1074	107301	107400	-	MIX	3159.89	3161	3129	3188	315989
ON563414.3	window_1075	107401	107500	+	1h	0	0	0	0	0
ON563414.3	window_1075	107401	107500	+	2h	3	3	3	3	300
ON563414.3	window_1075	107401	107500	+	4h	17.17	17	17	18	1717
ON563414.3	window_1075	107401	107500	+	6h	191.63	191	187	196	19163
ON563414.3	window_1075	107401	107500	+	12h	975.28	969	948	1018	97528
ON563414.3	window_1075	107401	107500	+	24h	2163.89	2175	2045	2287	216389
ON563414.3	window_1075	107401	107500	+	MIX	26.17	26	25	27	2617
ON563414.3	window_1075	107401	107500	-	1h	1	1	1	1	100
ON563414.3	window_1075	107401	107500	-	2h	1	1	1	1	100
ON563414.3	window_1075	107401	107500	-	4h	15.18	15	15	16	1518
ON563414.3	window_1075	107401	107500	-	6h	180.68	180	177	186	18068
ON563414.3	window_1075	107401	107500	-	12h	774.02	771.5	763	791	77402
ON563414.3	window_1075	107401	107500	-	24h	1614.47	1604.5	1581	1665	161447
ON563414.3	window_1075	107401	107500	-	MIX	3163.48	3181	3096	3226	316348
ON563414.3	window_1076	107501	107600	+	1h	0	0	0	0	0
ON563414.3	window_1076	107501	107600	+	2h	3	3	3	3	300
ON563414.3	window_1076	107501	107600	+	4h	17	17	17	17	1700
ON563414.3	window_1076	107501	107600	+	6h	188.56	188	186	192	18856
ON563414.3	window_1076	107501	107600	+	12h	942.86	941.5	922	961	94286
ON563414.3	window_1076	107501	107600	+	24h	2016.76	2014	1987	2060	201676
ON563414.3	window_1076	107501	107600	+	MIX	28.55	29	26	30	2855
ON563414.3	window_1076	107501	107600	-	1h	1	1	1	1	100
ON563414.3	window_1076	107501	107600	-	2h	1	1	1	1	100
ON563414.3	window_1076	107501	107600	-	4h	16.17	16	15	18	1617
ON563414.3	window_1076	107501	107600	-	6h	180.6	180	179	183	18060
ON563414.3	window_1076	107501	107600	-	12h	775.35	775	769	785	77535
ON563414.3	window_1076	107501	107600	-	24h	1578.55	1579.5	1564	1598	157855
ON563414.3	window_1076	107501	107600	-	MIX	3095.48	3094	3054	3134	309548
ON563414.3	window_1077	107601	107700	+	1h	0	0	0	0	0
ON563414.3	window_1077	107601	107700	+	2h	2.53	3	2	3	253
ON563414.3	window_1077	107601	107700	+	4h	17.45	17	17	18	1745
ON563414.3	window_1077	107601	107700	+	6h	188.48	190	178	194	18848
ON563414.3	window_1077	107601	107700	+	12h	936.83	976	759	998	93683
ON563414.3	window_1077	107601	107700	+	24h	1932.92	1991	1687	2023	193292
ON563414.3	window_1077	107601	107700	+	MIX	30.75	31	30	33	3075
ON563414.3	window_1077	107601	107700	-	1h	1	1	1	1	100
ON563414.3	window_1077	107601	107700	-	2h	0.45	0	0	1	45
ON563414.3	window_1077	107601	107700	-	4h	18.3	18	18	19	1830
ON563414.3	window_1077	107601	107700	-	6h	183.84	184	175	191	18384
ON563414.3	window_1077	107601	107700	-	12h	759.39	797	602	807	75939
ON563414.3	window_1077	107601	107700	-	24h	1543.86	1580	1350	1620	154386
ON563414.3	window_1077	107601	107700	-	MIX	2980.82	3069	2655	3099	298082
ON563414.3	window_1078	107701	107800	+	1h	0	0	0	0	0
ON563414.3	window_1078	107701	107800	+	2h	2	2	2	2	200
ON563414.3	window_1078	107701	107800	+	4h	14.76	17	9	17	1476
ON563414.3	window_1078	107701	107800	+	6h	174.84	183	149	187	17484
ON563414.3	window_1078	107701	107800	+	12h	776.04	793.5	724	802	77604
ON563414.3	window_1078	107701	107800	+	24h	1724.46	1733.5	1683	1755	172446
ON563414.3	window_1078	107701	107800	+	MIX	31.35	32	27	33	3135
ON563414.3	window_1078	107701	107800	-	1h	1	1	1	1	100
ON563414.3	window_1078	107701	107800	-	2h	0	0	0	0	0
ON563414.3	window_1078	107701	107800	-	4h	17.03	19	12	19	1703
ON563414.3	window_1078	107701	107800	-	6h	164.09	177	127	180	16409
ON563414.3	window_1078	107701	107800	-	12h	604.59	623	554	629	60459
ON563414.3	window_1078	107701	107800	-	24h	1376.3	1386	1337	1397	137630
ON563414.3	window_1078	107701	107800	-	MIX	2718.44	2720	2682	2741	271844
ON563414.3	window_1079	107801	107900	+	1h	0	0	0	0	0
ON563414.3	window_1079	107801	107900	+	2h	2	2	2	2	200
ON563414.3	window_1079	107801	107900	+	4h	8.88	9	8	9	888
ON563414.3	window_1079	107801	107900	+	6h	153.57	154	148	159	15357
ON563414.3	window_1079	107801	107900	+	12h	743.75	745	713	774	74375
ON563414.3	window_1079	107801	107900	+	24h	1696.27	1699.5	1656	1721	169627
ON563414.3	window_1079	107801	107900	+	MIX	27.32	27	27	28	2732
ON563414.3	window_1079	107801	107900	-	1h	1	1	1	1	100
ON563414.3	window_1079	107801	107900	-	2h	0	0	0	0	0
ON563414.3	window_1079	107801	107900	-	4h	13.28	14	12	14	1328
ON563414.3	window_1079	107801	107900	-	6h	128.98	129	127	133	12898
ON563414.3	window_1079	107801	107900	-	12h	571.1	570	555	594	57110
ON563414.3	window_1079	107801	107900	-	24h	1374.18	1381.5	1339	1401	137418
ON563414.3	window_1079	107801	107900	-	MIX	2747.29	2742	2684	2838	274729
ON563414.3	window_108	10701	10800	+	1h	289.83	289	286	296	28983
ON563414.3	window_108	10701	10800	+	2h	1595.59	1596.5	1580	1610	159559
ON563414.3	window_108	10701	10800	+	4h	3615.02	3612.5	3563	3662	361502
ON563414.3	window_108	10701	10800	+	6h	5007.58	4997	4937	5088	500758
ON563414.3	window_108	10701	10800	+	12h	5447.29	5433.5	5376	5547	544729
ON563414.3	window_108	10701	10800	+	24h	4959.92	4953	4902	5025	495992
ON563414.3	window_108	10701	10800	+	MIX	89.09	89	88	90	8909
ON563414.3	window_108	10701	10800	-	1h	244.31	245	239	246	24431
ON563414.3	window_108	10701	10800	-	2h	1109.74	1107	1091	1121	110974
ON563414.3	window_108	10701	10800	-	4h	2668.48	2664	2645	2689	266848
ON563414.3	window_108	10701	10800	-	6h	4045.7	4040	3993	4074	404570
ON563414.3	window_108	10701	10800	-	12h	4498.68	4490	4455	4531	449868
ON563414.3	window_108	10701	10800	-	24h	3860.07	3858	3821	3884	386007
ON563414.3	window_108	10701	10800	-	MIX	4719.51	4731	4615	4814	471951
ON563414.3	window_1080	107901	108000	+	1h	0	0	0	0	0
ON563414.3	window_1080	107901	108000	+	2h	2	2	2	2	200
ON563414.3	window_1080	107901	108000	+	4h	9.39	9	9	10	939
ON563414.3	window_1080	107901	108000	+	6h	160.94	161	159	164	16094
ON563414.3	window_1080	107901	108000	+	12h	792.46	790	772	809	79246
ON563414.3	window_1080	107901	108000	+	24h	1706.54	1704	1690	1729	170654
ON563414.3	window_1080	107901	108000	+	MIX	27.22	27	26	28	2722
ON563414.3	window_1080	107901	108000	-	1h	1	1	1	1	100
ON563414.3	window_1080	107901	108000	-	2h	0	0	0	0	0
ON563414.3	window_1080	107901	108000	-	4h	14.03	14	14	15	1403
ON563414.3	window_1080	107901	108000	-	6h	134.73	134	133	137	13473
ON563414.3	window_1080	107901	108000	-	12h	611.07	608	591	632	61107
ON563414.3	window_1080	107901	108000	-	24h	1377.53	1377	1360	1396	137753
ON563414.3	window_1080	107901	108000	-	MIX	2873.92	2876	2838	2905	287392
ON563414.3	window_1081	108001	108100	+	1h	0	0	0	0	0
ON563414.3	window_1081	108001	108100	+	2h	2	2	2	2	200
ON563414.3	window_1081	108001	108100	+	4h	9.06	9	9	10	906
ON563414.3	window_1081	108001	108100	+	6h	162.92	163	160	165	16292
ON563414.3	window_1081	108001	108100	+	12h	824.17	825	801	840	82417
ON563414.3	window_1081	108001	108100	+	24h	1717.03	1722	1689	1732	171703
ON563414.3	window_1081	108001	108100	+	MIX	25.86	26	25	28	2586
ON563414.3	window_1081	108001	108100	-	1h	1	1	1	1	100
ON563414.3	window_1081	108001	108100	-	2h	0	0	0	0	0
ON563414.3	window_1081	108001	108100	-	4h	14	14	14	14	1400
ON563414.3	window_1081	108001	108100	-	6h	138.23	139	135	140	13823
ON563414.3	window_1081	108001	108100	-	12h	647.44	651.5	630	659	64744
ON563414.3	window_1081	108001	108100	-	24h	1376.21	1379	1356	1386	137621
ON563414.3	window_1081	108001	108100	-	MIX	2923.32	2926	2897	2944	292332
ON563414.3	window_1082	108101	108200	+	1h	0	0	0	0	0
ON563414.3	window_1082	108101	108200	+	2h	1.49	1	1	2	149
ON563414.3	window_1082	108101	108200	+	4h	6.6	5	5	9	660
ON563414.3	window_1082	108101	108200	+	6h	128.87	100.5	98	163	12887
ON563414.3	window_1082	108101	108200	+	12h	755.78	701	682	836	75578
ON563414.3	window_1082	108101	108200	+	24h	1666.47	1648.5	1601	1728	166647
ON563414.3	window_1082	108101	108200	+	MIX	27.74	28	27	29	2774
ON563414.3	window_1082	108101	108200	-	1h	1	1	1	1	100
ON563414.3	window_1082	108101	108200	-	2h	0	0	0	0	0
ON563414.3	window_1082	108101	108200	-	4h	12.25	11	10	14	1225
ON563414.3	window_1082	108101	108200	-	6h	116.42	96	91	143	11642
ON563414.3	window_1082	108101	108200	-	12h	622	587	566	677	62200
ON563414.3	window_1082	108101	108200	-	24h	1356.74	1327	1308	1408	135674
ON563414.3	window_1082	108101	108200	-	MIX	2900.04	2884	2809	3010	290004
ON563414.3	window_1083	108201	108300	+	1h	0	0	0	0	0
ON563414.3	window_1083	108201	108300	+	2h	0.88	1	0	1	88
ON563414.3	window_1083	108201	108300	+	4h	5	5	5	5	500
ON563414.3	window_1083	108201	108300	+	6h	96.8	98	91	99	9680
ON563414.3	window_1083	108201	108300	+	12h	678.24	678	673	685	67824
ON563414.3	window_1083	108201	108300	+	24h	1595.83	1602	1559	1615	159583
ON563414.3	window_1083	108201	108300	+	MIX	29.34	29	28	30	2934
ON563414.3	window_1083	108201	108300	-	1h	0.87	1	0	1	87
ON563414.3	window_1083	108201	108300	-	2h	0	0	0	0	0
ON563414.3	window_1083	108201	108300	-	4h	11.11	11	8	12	1111
ON563414.3	window_1083	108201	108300	-	6h	95.48	96	90	98	9548
ON563414.3	window_1083	108201	108300	-	12h	600.2	601	585	614	60020
ON563414.3	window_1083	108201	108300	-	24h	1335.74	1335	1323	1345	133574
ON563414.3	window_1083	108201	108300	-	MIX	2909.58	2913.5	2881	2934	290958
ON563414.3	window_1084	108301	108400	+	1h	0	0	0	0	0
ON563414.3	window_1084	108301	108400	+	2h	0	0	0	0	0
ON563414.3	window_1084	108301	108400	+	4h	5	5	5	5	500
ON563414.3	window_1084	108301	108400	+	6h	96.32	95	91	103	9632
ON563414.3	window_1084	108301	108400	+	12h	692.14	687.5	673	726	69214
ON563414.3	window_1084	108301	108400	+	24h	1598.01	1590	1561	1656	159801
ON563414.3	window_1084	108301	108400	+	MIX	30.33	30.5	29	32	3033
ON563414.3	window_1084	108301	108400	-	1h	0	0	0	0	0
ON563414.3	window_1084	108301	108400	-	2h	0	0	0	0	0
ON563414.3	window_1084	108301	108400	-	4h	8	8	8	8	800
ON563414.3	window_1084	108301	108400	-	6h	93.14	93	91	96	9314
ON563414.3	window_1084	108301	108400	-	12h	617.25	617	603	629	61725
ON563414.3	window_1084	108301	108400	-	24h	1354.75	1356	1327	1382	135475
ON563414.3	window_1084	108301	108400	-	MIX	2875.83	2884.5	2815	2912	287583
ON563414.3	window_1085	108401	108500	+	1h	0	0	0	0	0
ON563414.3	window_1085	108401	108500	+	2h	0	0	0	0	0
ON563414.3	window_1085	108401	108500	+	4h	4	4	4	4	400
ON563414.3	window_1085	108401	108500	+	6h	104.48	105	102	106	10448
ON563414.3	window_1085	108401	108500	+	12h	748.22	750	724	753	74822
ON563414.3	window_1085	108401	108500	+	24h	1691.99	1695	1643	1708	169199
ON563414.3	window_1085	108401	108500	+	MIX	32.42	33	31	34	3242
ON563414.3	window_1085	108401	108500	-	1h	0	0	0	0	0
ON563414.3	window_1085	108401	108500	-	2h	0	0	0	0	0
ON563414.3	window_1085	108401	108500	-	4h	8.95	9	8	9	895
ON563414.3	window_1085	108401	108500	-	6h	98.01	98	96	99	9801
ON563414.3	window_1085	108401	108500	-	12h	639.25	641	626	645	63925
ON563414.3	window_1085	108401	108500	-	24h	1408.99	1411	1376	1427	140899
ON563414.3	window_1085	108401	108500	-	MIX	2887.01	2895	2791	2924	288701
ON563414.3	window_1086	108501	108600	+	1h	0	0	0	0	0
ON563414.3	window_1086	108501	108600	+	2h	0	0	0	0	0
ON563414.3	window_1086	108501	108600	+	4h	4	4	4	4	400
ON563414.3	window_1086	108501	108600	+	6h	108.04	107	104	114	10804
ON563414.3	window_1086	108501	108600	+	12h	762.57	758	750	777	76257
ON563414.3	window_1086	108501	108600	+	24h	1716.55	1703	1684	1759	171655
ON563414.3	window_1086	108501	108600	+	MIX	28.47	28	27	31	2847
ON563414.3	window_1086	108501	108600	-	1h	0	0	0	0	0
ON563414.3	window_1086	108501	108600	-	2h	0	0	0	0	0
ON563414.3	window_1086	108501	108600	-	4h	8.79	9	8	9	879
ON563414.3	window_1086	108501	108600	-	6h	101.02	101	100	102	10102
ON563414.3	window_1086	108501	108600	-	12h	642.5	640	635	653	64250
ON563414.3	window_1086	108501	108600	-	24h	1399.64	1396	1383	1419	139964
ON563414.3	window_1086	108501	108600	-	MIX	2812.72	2800	2770	2879	281272
ON563414.3	window_1087	108601	108700	+	1h	0	0	0	0	0
ON563414.3	window_1087	108601	108700	+	2h	0	0	0	0	0
ON563414.3	window_1087	108601	108700	+	4h	4	4	4	4	400
ON563414.3	window_1087	108601	108700	+	6h	112.91	113	112	114	11291
ON563414.3	window_1087	108601	108700	+	12h	775.71	774	764	792	77571
ON563414.3	window_1087	108601	108700	+	24h	1737.22	1738.5	1713	1772	173722
ON563414.3	window_1087	108601	108700	+	MIX	24.24	24	23	27	2424
ON563414.3	window_1087	108601	108700	-	1h	0	0	0	0	0
ON563414.3	window_1087	108601	108700	-	2h	0	0	0	0	0
ON563414.3	window_1087	108601	108700	-	4h	8.05	8	8	9	805
ON563414.3	window_1087	108601	108700	-	6h	102.44	102	101	104	10244
ON563414.3	window_1087	108601	108700	-	12h	653.1	651	644	670	65310
ON563414.3	window_1087	108601	108700	-	24h	1399.02	1397	1384	1423	139902
ON563414.3	window_1087	108601	108700	-	MIX	2829	2822.5	2791	2883	282900
ON563414.3	window_1088	108701	108800	+	1h	0	0	0	0	0
ON563414.3	window_1088	108701	108800	+	2h	0	0	0	0	0
ON563414.3	window_1088	108701	108800	+	4h	4	4	4	4	400
ON563414.3	window_1088	108701	108800	+	6h	113.55	113	112	115	11355
ON563414.3	window_1088	108701	108800	+	12h	810.02	810	793	818	81002
ON563414.3	window_1088	108701	108800	+	24h	1780.69	1782	1746	1800	178069
ON563414.3	window_1088	108701	108800	+	MIX	25.71	26	25	26	2571
ON563414.3	window_1088	108701	108800	-	1h	0	0	0	0	0
ON563414.3	window_1088	108701	108800	-	2h	0	0	0	0	0
ON563414.3	window_1088	108701	108800	-	4h	9	9	9	9	900
ON563414.3	window_1088	108701	108800	-	6h	101.29	101	100	103	10129
ON563414.3	window_1088	108701	108800	-	12h	680.66	679	670	691	68066
ON563414.3	window_1088	108701	108800	-	24h	1438.76	1439	1410	1451	143876
ON563414.3	window_1088	108701	108800	-	MIX	2870.98	2869	2843	2901	287098
ON563414.3	window_1089	108801	108900	+	1h	0	0	0	0	0
ON563414.3	window_1089	108801	108900	+	2h	0	0	0	0	0
ON563414.3	window_1089	108801	108900	+	4h	3.76	4	1	5	376
ON563414.3	window_1089	108801	108900	+	6h	100.49	113	58	115	10049
ON563414.3	window_1089	108801	108900	+	12h	778.71	811.5	660	823	77871
ON563414.3	window_1089	108801	108900	+	24h	1760.33	1794	1635	1811	176033
ON563414.3	window_1089	108801	108900	+	MIX	26.32	26	24	29	2632
ON563414.3	window_1089	108801	108900	-	1h	0	0	0	0	0
ON563414.3	window_1089	108801	108900	-	2h	0	0	0	0	0
ON563414.3	window_1089	108801	108900	-	4h	8.16	9	4	10	816
ON563414.3	window_1089	108801	108900	-	6h	88.76	101	45	102	8876
ON563414.3	window_1089	108801	108900	-	12h	656.98	692	534	696	65698
ON563414.3	window_1089	108801	108900	-	24h	1379.7	1421	1224	1443	137970
ON563414.3	window_1089	108801	108900	-	MIX	2796.42	2848	2658	2861	279642
ON563414.3	window_109	10801	10900	+	1h	249.24	278	28	286	24924
ON563414.3	window_109	10801	10900	+	2h	1350.41	1523.5	90	1581	135041
ON563414.3	window_109	10801	10900	+	4h	3050.19	3442.5	151	3562	305019
ON563414.3	window_109	10801	10900	+	6h	4207.05	4745	226	4934	420705
ON563414.3	window_109	10801	10900	+	12h	4637.84	5185	474	5374	463784
ON563414.3	window_109	10801	10900	+	24h	4247.63	4727	681	4900	424763
ON563414.3	window_109	10801	10900	+	MIX	90.36	90	89	92	9036
ON563414.3	window_109	10801	10900	-	1h	214.48	237	26	244	21448
ON563414.3	window_109	10801	10900	-	2h	957.79	1065	87	1091	95779
ON563414.3	window_109	10801	10900	-	4h	2318.19	2606	127	2645	231819
ON563414.3	window_109	10801	10900	-	6h	3478.27	3904.5	179	3991	347827
ON563414.3	window_109	10801	10900	-	12h	3934.25	4394.5	464	4452	393425
ON563414.3	window_109	10801	10900	-	24h	3407.33	3750.5	620	3820	340733
ON563414.3	window_109	10801	10900	-	MIX	3606.25	4465	446	4609	360625
ON563414.3	window_1090	108901	109000	+	1h	0	0	0	0	0
ON563414.3	window_1090	108901	109000	+	2h	0	0	0	0	0
ON563414.3	window_1090	108901	109000	+	4h	1	1	1	1	100
ON563414.3	window_1090	108901	109000	+	6h	59.71	60	56	63	5971
ON563414.3	window_1090	108901	109000	+	12h	687.11	691	663	706	68711
ON563414.3	window_1090	108901	109000	+	24h	1657.12	1654	1626	1700	165712
ON563414.3	window_1090	108901	109000	+	MIX	25.22	25	23	29	2522
ON563414.3	window_1090	108901	109000	-	1h	0	0	0	0	0
ON563414.3	window_1090	108901	109000	-	2h	0	0	0	0	0
ON563414.3	window_1090	108901	109000	-	4h	5	5	5	5	500
ON563414.3	window_1090	108901	109000	-	6h	46.87	46	46	49	4687
ON563414.3	window_1090	108901	109000	-	12h	556.21	558	538	564	55621
ON563414.3	window_1090	108901	109000	-	24h	1239.45	1235	1222	1262	123945
ON563414.3	window_1090	108901	109000	-	MIX	2675.79	2673.5	2650	2707	267579
ON563414.3	window_1091	109001	109100	+	1h	0	0	0	0	0
ON563414.3	window_1091	109001	109100	+	2h	0	0	0	0	0
ON563414.3	window_1091	109001	109100	+	4h	1	1	1	1	100
ON563414.3	window_1091	109001	109100	+	6h	64.61	65	60	67	6461
ON563414.3	window_1091	109001	109100	+	12h	699.88	719	632	733	69988
ON563414.3	window_1091	109001	109100	+	24h	1619.21	1663	1478	1686	161921
ON563414.3	window_1091	109001	109100	+	MIX	23.1	23	22	25	2310
ON563414.3	window_1091	109001	109100	-	1h	0	0	0	0	0
ON563414.3	window_1091	109001	109100	-	2h	0	0	0	0	0
ON563414.3	window_1091	109001	109100	-	4h	5	5	5	5	500
ON563414.3	window_1091	109001	109100	-	6h	49.49	50	47	51	4949
ON563414.3	window_1091	109001	109100	-	12h	554.72	566	517	576	55472
ON563414.3	window_1091	109001	109100	-	24h	1221.8	1248	1135	1266	122180
ON563414.3	window_1091	109001	109100	-	MIX	2642.25	2716.5	2354	2779	264225
ON563414.3	window_1092	109101	109200	+	1h	0.22	0	0	1	22
ON563414.3	window_1092	109101	109200	+	2h	0	0	0	0	0
ON563414.3	window_1092	109101	109200	+	4h	1	1	1	1	100
ON563414.3	window_1092	109101	109200	+	6h	63.69	63	63	65	6369
ON563414.3	window_1092	109101	109200	+	12h	627.14	626	622	635	62714
ON563414.3	window_1092	109101	109200	+	24h	1481.41	1481	1470	1493	148141
ON563414.3	window_1092	109101	109200	+	MIX	24.7	25	23	26	2470
ON563414.3	window_1092	109101	109200	-	1h	0.08	0	0	1	8
ON563414.3	window_1092	109101	109200	-	2h	0	0	0	0	0
ON563414.3	window_1092	109101	109200	-	4h	5.66	6	5	6	566
ON563414.3	window_1092	109101	109200	-	6h	50.54	51	50	51	5054
ON563414.3	window_1092	109101	109200	-	12h	520.15	521	514	524	52015
ON563414.3	window_1092	109101	109200	-	24h	1130.53	1131	1116	1141	113053
ON563414.3	window_1092	109101	109200	-	MIX	2293.97	2283.5	2258	2352	229397
ON563414.3	window_1093	109201	109300	+	1h	1	1	1	1	100
ON563414.3	window_1093	109201	109300	+	2h	0	0	0	0	0
ON563414.3	window_1093	109201	109300	+	4h	2.49	2.5	1	4	249
ON563414.3	window_1093	109201	109300	+	6h	64.75	64	62	68	6475
ON563414.3	window_1093	109201	109300	+	12h	632.58	631	625	641	63258
ON563414.3	window_1093	109201	109300	+	24h	1453.79	1457.5	1428	1473	145379
ON563414.3	window_1093	109201	109300	+	MIX	26.14	26	25	28	2614
ON563414.3	window_1093	109201	109300	-	1h	1	1	1	1	100
ON563414.3	window_1093	109201	109300	-	2h	0.46	0	0	1	46
ON563414.3	window_1093	109201	109300	-	4h	7.21	7	6	8	721
ON563414.3	window_1093	109201	109300	-	6h	53.05	52	50	55	5305
ON563414.3	window_1093	109201	109300	-	12h	525.12	526	520	530	52512
ON563414.3	window_1093	109201	109300	-	24h	1114.5	1116	1095	1126	111450
ON563414.3	window_1093	109201	109300	-	MIX	2300.97	2304	2263	2328	230097
ON563414.3	window_1094	109301	109400	+	1h	1	1	1	1	100
ON563414.3	window_1094	109301	109400	+	2h	0	0	0	0	0
ON563414.3	window_1094	109301	109400	+	4h	3.88	4	3	4	388
ON563414.3	window_1094	109301	109400	+	6h	69.78	70	67	73	6978
ON563414.3	window_1094	109301	109400	+	12h	611.06	611	589	630	61106
ON563414.3	window_1094	109301	109400	+	24h	1385.36	1383	1353	1428	138536
ON563414.3	window_1094	109301	109400	+	MIX	29.16	29	28	30	2916
ON563414.3	window_1094	109301	109400	-	1h	1	1	1	1	100
ON563414.3	window_1094	109301	109400	-	2h	1	1	1	1	100
ON563414.3	window_1094	109301	109400	-	4h	7.97	8	7	8	797
ON563414.3	window_1094	109301	109400	-	6h	54.87	55	54	56	5487
ON563414.3	window_1094	109301	109400	-	12h	506.05	504	499	522	50605
ON563414.3	window_1094	109301	109400	-	24h	1071.68	1071	1051	1097	107168
ON563414.3	window_1094	109301	109400	-	MIX	2140.5	2159	2060	2254	214050
ON563414.3	window_1095	109401	109500	+	1h	1	1	1	1	100
ON563414.3	window_1095	109401	109500	+	2h	0	0	0	0	0
ON563414.3	window_1095	109401	109500	+	4h	3.83	4	3	4	383
ON563414.3	window_1095	109401	109500	+	6h	73.65	74	71	76	7365
ON563414.3	window_1095	109401	109500	+	12h	596.3	595	589	606	59630
ON563414.3	window_1095	109401	109500	+	24h	1344.38	1342	1328	1368	134438
ON563414.3	window_1095	109401	109500	+	MIX	31.88	32	29	34	3188
ON563414.3	window_1095	109401	109500	-	1h	1	1	1	1	100
ON563414.3	window_1095	109401	109500	-	2h	1	1	1	1	100
ON563414.3	window_1095	109401	109500	-	4h	7	7	7	7	700
ON563414.3	window_1095	109401	109500	-	6h	55.48	55	55	56	5548
ON563414.3	window_1095	109401	109500	-	12h	493.47	494	484	500	49347
ON563414.3	window_1095	109401	109500	-	24h	1030.54	1034	1011	1053	103054
ON563414.3	window_1095	109401	109500	-	MIX	2082.47	2081	2067	2100	208247
ON563414.3	window_1096	109501	109600	+	1h	1	1	1	1	100
ON563414.3	window_1096	109501	109600	+	2h	0	0	0	0	0
ON563414.3	window_1096	109501	109600	+	4h	4	4	4	4	400
ON563414.3	window_1096	109501	109600	+	6h	72.97	73	70	75	7297
ON563414.3	window_1096	109501	109600	+	12h	571.38	574.5	550	583	57138
ON563414.3	window_1096	109501	109600	+	24h	1307.73	1320	1252	1327	130773
ON563414.3	window_1096	109501	109600	+	MIX	32.03	32	31	33	3203
ON563414.3	window_1096	109501	109600	-	1h	1	1	1	1	100
ON563414.3	window_1096	109501	109600	-	2h	1	1	1	1	100
ON563414.3	window_1096	109501	109600	-	4h	7	7	7	7	700
ON563414.3	window_1096	109501	109600	-	6h	55.67	56	54	56	5567
ON563414.3	window_1096	109501	109600	-	12h	483.12	483	478	489	48312
ON563414.3	window_1096	109501	109600	-	24h	1014.16	1014.5	1006	1019	101416
ON563414.3	window_1096	109501	109600	-	MIX	2093.46	2092	2077	2111	209346
ON563414.3	window_1097	109601	109700	+	1h	1	1	1	1	100
ON563414.3	window_1097	109601	109700	+	2h	0	0	0	0	0
ON563414.3	window_1097	109601	109700	+	4h	4	4	4	4	400
ON563414.3	window_1097	109601	109700	+	6h	72.18	71	70	75	7218
ON563414.3	window_1097	109601	109700	+	12h	558.38	550	546	576	55838
ON563414.3	window_1097	109601	109700	+	24h	1250.58	1248	1226	1276	125058
ON563414.3	window_1097	109601	109700	+	MIX	29.77	30	29	31	2977
ON563414.3	window_1097	109601	109700	-	1h	1	1	1	1	100
ON563414.3	window_1097	109601	109700	-	2h	1	1	1	1	100
ON563414.3	window_1097	109601	109700	-	4h	7	7	7	7	700
ON563414.3	window_1097	109601	109700	-	6h	53.92	54	53	54	5392
ON563414.3	window_1097	109601	109700	-	12h	479.98	479	473	488	47998
ON563414.3	window_1097	109601	109700	-	24h	996.28	996	986	1014	99628
ON563414.3	window_1097	109601	109700	-	MIX	2072.37	2069	2045	2100	207237
ON563414.3	window_1098	109701	109800	+	1h	1	1	1	1	100
ON563414.3	window_1098	109701	109800	+	2h	0	0	0	0	0
ON563414.3	window_1098	109701	109800	+	4h	4.94	5	4	5	494
ON563414.3	window_1098	109701	109800	+	6h	72.3	72	71	75	7230
ON563414.3	window_1098	109701	109800	+	12h	565.83	568	554	576	56583
ON563414.3	window_1098	109701	109800	+	24h	1230.99	1233.5	1201	1260	123099
ON563414.3	window_1098	109701	109800	+	MIX	28.95	29	27	31	2895
ON563414.3	window_1098	109701	109800	-	1h	1	1	1	1	100
ON563414.3	window_1098	109701	109800	-	2h	1	1	1	1	100
ON563414.3	window_1098	109701	109800	-	4h	7.94	8	7	8	794
ON563414.3	window_1098	109701	109800	-	6h	55.74	55	54	59	5574
ON563414.3	window_1098	109701	109800	-	12h	468.26	467	461	482	46826
ON563414.3	window_1098	109701	109800	-	24h	966.63	963	950	987	96663
ON563414.3	window_1098	109701	109800	-	MIX	2078.11	2078	2064	2091	207811
ON563414.3	window_1099	109801	109900	+	1h	1	1	1	1	100
ON563414.3	window_1099	109801	109900	+	2h	0	0	0	0	0
ON563414.3	window_1099	109801	109900	+	4h	5.54	6	5	6	554
ON563414.3	window_1099	109801	109900	+	6h	74.75	74	71	80	7475
ON563414.3	window_1099	109801	109900	+	12h	578.77	575	564	604	57877
ON563414.3	window_1099	109801	109900	+	24h	1245.49	1241.5	1223	1272	124549
ON563414.3	window_1099	109801	109900	+	MIX	27.5	27	26	29	2750
ON563414.3	window_1099	109801	109900	-	1h	1	1	1	1	100
ON563414.3	window_1099	109801	109900	-	2h	1	1	1	1	100
ON563414.3	window_1099	109801	109900	-	4h	9.01	9	8	10	901
ON563414.3	window_1099	109801	109900	-	6h	60.17	60	58	62	6017
ON563414.3	window_1099	109801	109900	-	12h	466.37	463	459	483	46637
ON563414.3	window_1099	109801	109900	-	24h	963.7	964	952	969	96370
ON563414.3	window_1099	109801	109900	-	MIX	2052.49	2053	2023	2090	205249
ON563414.3	window_11	1001	1100	+	1h	180.56	180	178	184	18056
ON563414.3	window_11	1001	1100	+	2h	830.14	830	817	844	83014
ON563414.3	window_11	1001	1100	+	4h	1924.94	1918	1890	1962	192494
ON563414.3	window_11	1001	1100	+	6h	2774.04	2773	2733	2815	277404
ON563414.3	window_11	1001	1100	+	12h	5646.36	5651.5	5530	5748	564636
ON563414.3	window_11	1001	1100	+	24h	7989.55	7984	7806	8182	798955
ON563414.3	window_11	1001	1100	+	MIX	770.96	769	751	795	77096
ON563414.3	window_11	1001	1100	-	1h	139.83	140	139	140	13983
ON563414.3	window_11	1001	1100	-	2h	658.33	657.5	654	664	65833
ON563414.3	window_11	1001	1100	-	4h	1633.72	1636	1623	1640	163372
ON563414.3	window_11	1001	1100	-	6h	2423.67	2424	2397	2446	242367
ON563414.3	window_11	1001	1100	-	12h	4631.61	4636.5	4549	4708	463161
ON563414.3	window_11	1001	1100	-	24h	6355.43	6357.5	6198	6504	635543
ON563414.3	window_11	1001	1100	-	MIX	8481.42	8440	7952	8960	848142
ON563414.3	window_110	10901	11000	+	1h	44.73	45	44	45	4473
ON563414.3	window_110	10901	11000	+	2h	128.22	129	125	130	12822
ON563414.3	window_110	10901	11000	+	4h	188.81	189	185	190	18881
ON563414.3	window_110	10901	11000	+	6h	251.06	250	246	256	25106
ON563414.3	window_110	10901	11000	+	12h	398.24	370.5	367	552	39824
ON563414.3	window_110	10901	11000	+	24h	401.33	343	337	724	40133
ON563414.3	window_110	10901	11000	+	MIX	94.59	94	90	98	9459
ON563414.3	window_110	10901	11000	-	1h	24.02	24	24	26	2402
ON563414.3	window_110	10901	11000	-	2h	92.4	93	90	93	9240
ON563414.3	window_110	10901	11000	-	4h	124.35	124	122	126	12435
ON563414.3	window_110	10901	11000	-	6h	159.04	158	156	174	15904
ON563414.3	window_110	10901	11000	-	12h	331.16	307	302	468	33116
ON563414.3	window_110	10901	11000	-	24h	329.91	279	273	616	32991
ON563414.3	window_110	10901	11000	-	MIX	313.86	291	284	571	31386
ON563414.3	window_1100	109901	110000	+	1h	1.26	1	1	2	126
ON563414.3	window_1100	109901	110000	+	2h	0.16	0	0	3	16
ON563414.3	window_1100	109901	110000	+	4h	7.07	6	6	15	707
ON563414.3	window_1100	109901	110000	+	6h	80.62	80	78	91	8062
ON563414.3	window_1100	109901	110000	+	12h	609.01	610	600	616	60901
ON563414.3	window_1100	109901	110000	+	24h	1265.24	1266.5	1236	1279	126524
ON563414.3	window_1100	109901	110000	+	MIX	24.71	26	22	27	2471
ON563414.3	window_1100	109901	110000	-	1h	1.04	1	1	2	104
ON563414.3	window_1100	109901	110000	-	2h	1.29	1	1	4	129
ON563414.3	window_1100	109901	110000	-	4h	11.24	10	10	19	1124
ON563414.3	window_1100	109901	110000	-	6h	61.46	61	60	68	6146
ON563414.3	window_1100	109901	110000	-	12h	486.44	486.5	480	492	48644
ON563414.3	window_1100	109901	110000	-	24h	968.8	970	957	976	96880
ON563414.3	window_1100	109901	110000	-	MIX	2090.08	2093	2058	2106	209008
ON563414.3	window_1101	110001	110100	+	1h	11.88	14	3	14	1188
ON563414.3	window_1101	110001	110100	+	2h	25.83	32	4	32	2583
ON563414.3	window_1101	110001	110100	+	4h	66.59	80	19	80	6659
ON563414.3	window_1101	110001	110100	+	6h	170.62	189	95	195	17062
ON563414.3	window_1101	110001	110100	+	12h	654.99	665	611	672	65499
ON563414.3	window_1101	110001	110100	+	24h	1246.82	1246.5	1233	1276	124682
ON563414.3	window_1101	110001	110100	+	MIX	22.99	23	20	25	2299
ON563414.3	window_1101	110001	110100	-	1h	3.43	4	2	4	343
ON563414.3	window_1101	110001	110100	-	2h	22.77	28	5	28	2277
ON563414.3	window_1101	110001	110100	-	4h	56.47	65.5	21	67	5647
ON563414.3	window_1101	110001	110100	-	6h	134.29	152	73	155	13429
ON563414.3	window_1101	110001	110100	-	12h	522.8	531	487	539	52280
ON563414.3	window_1101	110001	110100	-	24h	971.03	972	958	984	97103
ON563414.3	window_1101	110001	110100	-	MIX	2141	2156	2068	2173	214100
ON563414.3	window_1102	110101	110200	+	1h	12.28	12	12	14	1228
ON563414.3	window_1102	110101	110200	+	2h	30.85	31	29	32	3085
ON563414.3	window_1102	110101	110200	+	4h	78.67	78	77	80	7867
ON563414.3	window_1102	110101	110200	+	6h	194.69	195	192	197	19469
ON563414.3	window_1102	110101	110200	+	12h	656.81	656	650	664	65681
ON563414.3	window_1102	110101	110200	+	24h	1223.4	1223	1211	1238	122340
ON563414.3	window_1102	110101	110200	+	MIX	20.69	20	20	23	2069
ON563414.3	window_1102	110101	110200	-	1h	4	4	4	4	400
ON563414.3	window_1102	110101	110200	-	2h	29.79	30	28	30	2979
ON563414.3	window_1102	110101	110200	-	4h	66.07	66	65	67	6607
ON563414.3	window_1102	110101	110200	-	6h	153.44	153	153	154	15344
ON563414.3	window_1102	110101	110200	-	12h	532.9	533	528	540	53290
ON563414.3	window_1102	110101	110200	-	24h	955.54	956	949	962	95554
ON563414.3	window_1102	110101	110200	-	MIX	2109.54	2105	2090	2145	210954
ON563414.3	window_1103	110201	110300	+	1h	12.65	13	12	13	1265
ON563414.3	window_1103	110201	110300	+	2h	26.6	28	24	29	2660
ON563414.3	window_1103	110201	110300	+	4h	76.22	76	75	77	7622
ON563414.3	window_1103	110201	110300	+	6h	192.98	193	191	196	19298
ON563414.3	window_1103	110201	110300	+	12h	670.73	672	659	684	67073
ON563414.3	window_1103	110201	110300	+	24h	1214.93	1213	1206	1237	121493
ON563414.3	window_1103	110201	110300	+	MIX	29.61	32	22	33	2961
ON563414.3	window_1103	110201	110300	-	1h	4	4	4	4	400
ON563414.3	window_1103	110201	110300	-	2h	29.54	30	29	30	2954
ON563414.3	window_1103	110201	110300	-	4h	65.26	65	64	66	6526
ON563414.3	window_1103	110201	110300	-	6h	154.26	154	152	155	15426
ON563414.3	window_1103	110201	110300	-	12h	544.52	544	538	555	54452
ON563414.3	window_1103	110201	110300	-	24h	963.75	965.5	952	976	96375
ON563414.3	window_1103	110201	110300	-	MIX	2106.34	2103	2084	2137	210634
ON563414.3	window_1104	110301	110400	+	1h	13	13	13	13	1300
ON563414.3	window_1104	110301	110400	+	2h	23.91	24	23	25	2391
ON563414.3	window_1104	110301	110400	+	4h	74.9	75	74	76	7490
ON563414.3	window_1104	110301	110400	+	6h	195.52	196	191	200	19552
ON563414.3	window_1104	110301	110400	+	12h	702.29	704	682	725	70229
ON563414.3	window_1104	110301	110400	+	24h	1266.67	1272.5	1224	1303	126667
ON563414.3	window_1104	110301	110400	+	MIX	34.9	33	32	39	3490
ON563414.3	window_1104	110301	110400	-	1h	4	4	4	4	400
ON563414.3	window_1104	110301	110400	-	2h	30.24	30	29	31	3024
ON563414.3	window_1104	110301	110400	-	4h	66.52	67	65	68	6652
ON563414.3	window_1104	110301	110400	-	6h	159.97	159	156	164	15997
ON563414.3	window_1104	110301	110400	-	12h	574.89	574	555	597	57489
ON563414.3	window_1104	110301	110400	-	24h	993.7	992.5	974	1027	99370
ON563414.3	window_1104	110301	110400	-	MIX	2093.37	2092	2065	2123	209337
ON563414.3	window_1105	110401	110500	+	1h	13	13	13	13	1300
ON563414.3	window_1105	110401	110500	+	2h	23.56	24	22	24	2356
ON563414.3	window_1105	110401	110500	+	4h	74.43	74	74	75	7443
ON563414.3	window_1105	110401	110500	+	6h	205.05	206	200	209	20505
ON563414.3	window_1105	110401	110500	+	12h	733.69	734	725	741	73369
ON563414.3	window_1105	110401	110500	+	24h	1324.73	1325	1303	1340	132473
ON563414.3	window_1105	110401	110500	+	MIX	41.22	41	39	42	4122
ON563414.3	window_1105	110401	110500	-	1h	4	4	4	4	400
ON563414.3	window_1105	110401	110500	-	2h	31	31	31	31	3100
ON563414.3	window_1105	110401	110500	-	4h	67.34	67	67	68	6734
ON563414.3	window_1105	110401	110500	-	6h	165.97	166	164	168	16597
ON563414.3	window_1105	110401	110500	-	12h	604.23	606	595	612	60423
ON563414.3	window_1105	110401	110500	-	24h	1035.71	1039	1026	1043	103571
ON563414.3	window_1105	110401	110500	-	MIX	2089.57	2090	2063	2112	208957
ON563414.3	window_1106	110501	110600	+	1h	11.67	11	11	13	1167
ON563414.3	window_1106	110501	110600	+	2h	22.33	22	22	23	2233
ON563414.3	window_1106	110501	110600	+	4h	75.84	76	73	77	7584
ON563414.3	window_1106	110501	110600	+	6h	210.27	211	203	214	21027
ON563414.3	window_1106	110501	110600	+	12h	750.01	750	734	764	75001
ON563414.3	window_1106	110501	110600	+	24h	1330.06	1329.5	1317	1341	133006
ON563414.3	window_1106	110501	110600	+	MIX	40.95	41	39	42	4095
ON563414.3	window_1106	110501	110600	-	1h	4.82	5	4	5	482
ON563414.3	window_1106	110501	110600	-	2h	31	31	31	31	3100
ON563414.3	window_1106	110501	110600	-	4h	67	67	67	67	6700
ON563414.3	window_1106	110501	110600	-	6h	172.91	173	166	179	17291
ON563414.3	window_1106	110501	110600	-	12h	615.67	614	606	628	61567
ON563414.3	window_1106	110501	110600	-	24h	1036.96	1036	1026	1049	103696
ON563414.3	window_1106	110501	110600	-	MIX	2092.58	2092	2069	2116	209258
ON563414.3	window_1107	110601	110700	+	1h	10.94	11	10	11	1094
ON563414.3	window_1107	110601	110700	+	2h	23	23	23	23	2300
ON563414.3	window_1107	110601	110700	+	4h	73.19	73	73	74	7319
ON563414.3	window_1107	110601	110700	+	6h	211.71	213.5	202	217	21171
ON563414.3	window_1107	110601	110700	+	12h	750.73	748	741	770	75073
ON563414.3	window_1107	110601	110700	+	24h	1361.68	1356.5	1324	1402	136168
ON563414.3	window_1107	110601	110700	+	MIX	38.09	38	37	39	3809
ON563414.3	window_1107	110601	110700	-	1h	5	5	5	5	500
ON563414.3	window_1107	110601	110700	-	2h	31	31	31	31	3100
ON563414.3	window_1107	110601	110700	-	4h	69.11	69	67	70	6911
ON563414.3	window_1107	110601	110700	-	6h	181.23	180	178	185	18123
ON563414.3	window_1107	110601	110700	-	12h	624.48	624	617	636	62448
ON563414.3	window_1107	110601	110700	-	24h	1044.56	1045	1038	1052	104456
ON563414.3	window_1107	110601	110700	-	MIX	2124.41	2118.5	2099	2159	212441
ON563414.3	window_1108	110701	110800	+	1h	10	10	10	10	1000
ON563414.3	window_1108	110701	110800	+	2h	22.87	23	22	23	2287
ON563414.3	window_1108	110701	110800	+	4h	72.91	73	72	74	7291
ON563414.3	window_1108	110701	110800	+	6h	211.49	212	207	215	21149
ON563414.3	window_1108	110701	110800	+	12h	770.42	770.5	764	777	77042
ON563414.3	window_1108	110701	110800	+	24h	1375.54	1378	1353	1402	137554
ON563414.3	window_1108	110701	110800	+	MIX	37.76	38	35	40	3776
ON563414.3	window_1108	110701	110800	-	1h	5	5	5	5	500
ON563414.3	window_1108	110701	110800	-	2h	31	31	31	31	3100
ON563414.3	window_1108	110701	110800	-	4h	69.18	69	69	70	6918
ON563414.3	window_1108	110701	110800	-	6h	184.89	185	183	188	18489
ON563414.3	window_1108	110701	110800	-	12h	625.42	624	621	636	62542
ON563414.3	window_1108	110701	110800	-	24h	1024.82	1027	1006	1046	102482
ON563414.3	window_1108	110701	110800	-	MIX	2140.5	2143	2119	2161	214050
ON563414.3	window_1109	110801	110900	+	1h	10	10	10	10	1000
ON563414.3	window_1109	110801	110900	+	2h	21.65	22	21	22	2165
ON563414.3	window_1109	110801	110900	+	4h	70.51	70	69	73	7051
ON563414.3	window_1109	110801	110900	+	6h	206.86	207	199	217	20686
ON563414.3	window_1109	110801	110900	+	12h	764.85	767	749	776	76485
ON563414.3	window_1109	110801	110900	+	24h	1357.38	1356.5	1341	1382	135738
ON563414.3	window_1109	110801	110900	+	MIX	43.58	44	40	45	4358
ON563414.3	window_1109	110801	110900	-	1h	5	5	5	5	500
ON563414.3	window_1109	110801	110900	-	2h	30.4	30	30	31	3040
ON563414.3	window_1109	110801	110900	-	4h	68.47	68	67	70	6847
ON563414.3	window_1109	110801	110900	-	6h	192.79	194	188	196	19279
ON563414.3	window_1109	110801	110900	-	12h	616.44	617	608	626	61644
ON563414.3	window_1109	110801	110900	-	24h	992.47	991	979	1007	99247
ON563414.3	window_1109	110801	110900	-	MIX	2089.45	2085.5	2074	2124	208945
ON563414.3	window_111	11001	11100	+	1h	43.26	44	41	45	4326
ON563414.3	window_111	11001	11100	+	2h	117.27	116	113	129	11727
ON563414.3	window_111	11001	11100	+	4h	180.99	181.5	176	188	18099
ON563414.3	window_111	11001	11100	+	6h	233.57	234	223	248	23357
ON563414.3	window_111	11001	11100	+	12h	342.71	344	323	369	34271
ON563414.3	window_111	11001	11100	+	24h	313.26	313	304	336	31326
ON563414.3	window_111	11001	11100	+	MIX	93.4	93	89	98	9340
ON563414.3	window_111	11001	11100	-	1h	23.88	24	23	24	2388
ON563414.3	window_111	11001	11100	-	2h	88.95	88	86	93	8895
ON563414.3	window_111	11001	11100	-	4h	123.07	123	122	124	12307
ON563414.3	window_111	11001	11100	-	6h	154.81	155	151	158	15481
ON563414.3	window_111	11001	11100	-	12h	299.28	299	295	307	29928
ON563414.3	window_111	11001	11100	-	24h	271.3	271	265	279	27130
ON563414.3	window_111	11001	11100	-	MIX	288.3	288	286	290	28830
ON563414.3	window_1110	110901	111000	+	1h	16.98	16	10	24	1698
ON563414.3	window_1110	110901	111000	+	2h	49.47	43.5	21	83	4947
ON563414.3	window_1110	110901	111000	+	4h	107.63	96.5	70	151	10763
ON563414.3	window_1110	110901	111000	+	6h	260.84	246.5	216	316	26084
ON563414.3	window_1110	110901	111000	+	12h	830.84	816	766	906	83084
ON563414.3	window_1110	110901	111000	+	24h	1412.59	1399.5	1376	1461	141259
ON563414.3	window_1110	110901	111000	+	MIX	43.75	44	43	44	4375
ON563414.3	window_1110	110901	111000	-	1h	8.84	8	5	13	884
ON563414.3	window_1110	110901	111000	-	2h	50.21	46	30	72	5021
ON563414.3	window_1110	110901	111000	-	4h	94.61	88	67	127	9461
ON563414.3	window_1110	110901	111000	-	6h	237.44	231	196	284	23744
ON563414.3	window_1110	110901	111000	-	12h	665.53	659	624	712	66553
ON563414.3	window_1110	110901	111000	-	24h	1003.36	997	979	1030	100336
ON563414.3	window_1110	110901	111000	-	MIX	2108.51	2100.5	2062	2147	210851
ON563414.3	window_1111	111001	111100	+	1h	24.98	25	24	25	2498
ON563414.3	window_1111	111001	111100	+	2h	80.82	81	77	81	8082
ON563414.3	window_1111	111001	111100	+	4h	148.76	149	144	150	14876
ON563414.3	window_1111	111001	111100	+	6h	306.26	306	301	312	30626
ON563414.3	window_1111	111001	111100	+	12h	742.61	706	684	877	74261
ON563414.3	window_1111	111001	111100	+	24h	1125.41	1047	1017	1396	112541
ON563414.3	window_1111	111001	111100	+	MIX	41.73	41	40	44	4173
ON563414.3	window_1111	111001	111100	-	1h	13.5	13.5	13	14	1350
ON563414.3	window_1111	111001	111100	-	2h	71.15	71	71	72	7115
ON563414.3	window_1111	111001	111100	-	4h	126	126	126	126	12600
ON563414.3	window_1111	111001	111100	-	6h	275.62	275	268	283	27562
ON563414.3	window_1111	111001	111100	-	12h	593	557	552	704	59300
ON563414.3	window_1111	111001	111100	-	24h	816.91	749.5	744	1022	81691
ON563414.3	window_1111	111001	111100	-	MIX	1812.64	1723	1684	2131	181264
ON563414.3	window_1112	111101	111200	+	1h	25	25	25	25	2500
ON563414.3	window_1112	111101	111200	+	2h	74.61	75	72	77	7461
ON563414.3	window_1112	111101	111200	+	4h	142.52	142	141	144	14252
ON563414.3	window_1112	111101	111200	+	6h	310.76	311	302	317	31076
ON563414.3	window_1112	111101	111200	+	12h	707.05	708	690	714	70705
ON563414.3	window_1112	111101	111200	+	24h	1015.5	1016	996	1026	101550
ON563414.3	window_1112	111101	111200	+	MIX	39.18	39	38	41	3918
ON563414.3	window_1112	111101	111200	-	1h	14	14	14	14	1400
ON563414.3	window_1112	111101	111200	-	2h	69.78	69	69	71	6978
ON563414.3	window_1112	111101	111200	-	4h	126.89	127	126	127	12689
ON563414.3	window_1112	111101	111200	-	6h	279	278.5	276	281	27900
ON563414.3	window_1112	111101	111200	-	12h	561.85	562	554	568	56185
ON563414.3	window_1112	111101	111200	-	24h	740.37	740	731	750	74037
ON563414.3	window_1112	111101	111200	-	MIX	1670.15	1676.5	1643	1687	167015
ON563414.3	window_1113	111201	111300	+	1h	25	25	25	25	2500
ON563414.3	window_1113	111201	111300	+	2h	72.05	72	71	74	7205
ON563414.3	window_1113	111201	111300	+	4h	139.62	140	137	141	13962
ON563414.3	window_1113	111201	111300	+	6h	316.55	316	315	320	31655
ON563414.3	window_1113	111201	111300	+	12h	703.07	705	691	712	70307
ON563414.3	window_1113	111201	111300	+	24h	981.79	988	956	999	98179
ON563414.3	window_1113	111201	111300	+	MIX	36.71	36.5	36	39	3671
ON563414.3	window_1113	111201	111300	-	1h	13.94	14	13	14	1394
ON563414.3	window_1113	111201	111300	-	2h	67.79	67	67	69	6779
ON563414.3	window_1113	111201	111300	-	4h	127.78	128	127	129	12778
ON563414.3	window_1113	111201	111300	-	6h	282.6	282	280	285	28260
ON563414.3	window_1113	111201	111300	-	12h	568.5	569	563	572	56850
ON563414.3	window_1113	111201	111300	-	24h	738.01	739	726	743	73801
ON563414.3	window_1113	111201	111300	-	MIX	1613.83	1625	1562	1660	161383
ON563414.3	window_1114	111301	111400	+	1h	25	25	25	25	2500
ON563414.3	window_1114	111301	111400	+	2h	71	71	71	71	7100
ON563414.3	window_1114	111301	111400	+	4h	133.12	133	129	137	13312
ON563414.3	window_1114	111301	111400	+	6h	308.78	310	300	315	30878
ON563414.3	window_1114	111301	111400	+	12h	670.72	674	650	694	67072
ON563414.3	window_1114	111301	111400	+	24h	921.76	925	900	956	92176
ON563414.3	window_1114	111301	111400	+	MIX	36.9	36	36	38	3690
ON563414.3	window_1114	111301	111400	-	1h	13	13	13	13	1300
ON563414.3	window_1114	111301	111400	-	2h	67.33	67	67	68	6733
ON563414.3	window_1114	111301	111400	-	4h	129.33	130	127	131	12933
ON563414.3	window_1114	111301	111400	-	6h	286.32	287	280	291	28632
ON563414.3	window_1114	111301	111400	-	12h	570.33	571	559	581	57033
ON563414.3	window_1114	111301	111400	-	24h	734.39	738	717	746	73439
ON563414.3	window_1114	111301	111400	-	MIX	1529.45	1528.5	1501	1562	152945
ON563414.3	window_1115	111401	111500	+	1h	25.23	25	25	26	2523
ON563414.3	window_1115	111401	111500	+	2h	71.54	71	71	73	7154
ON563414.3	window_1115	111401	111500	+	4h	129.24	129	128	132	12924
ON563414.3	window_1115	111401	111500	+	6h	312.59	313	310	316	31259
ON563414.3	window_1115	111401	111500	+	12h	702	703	680	732	70200
ON563414.3	window_1115	111401	111500	+	24h	959.81	962	923	1005	95981
ON563414.3	window_1115	111401	111500	+	MIX	41.7	38	36	62	4170
ON563414.3	window_1115	111401	111500	-	1h	12.69	13	12	13	1269
ON563414.3	window_1115	111401	111500	-	2h	68.19	68	67	69	6819
ON563414.3	window_1115	111401	111500	-	4h	132.87	133	131	136	13287
ON563414.3	window_1115	111401	111500	-	6h	297.88	298	290	309	29788
ON563414.3	window_1115	111401	111500	-	12h	588.1	584	576	609	58810
ON563414.3	window_1115	111401	111500	-	24h	751.92	746.5	735	787	75192
ON563414.3	window_1115	111401	111500	-	MIX	1459.37	1461	1435	1499	145937
ON563414.3	window_1116	111501	111600	+	1h	24.76	24	24	26	2476
ON563414.3	window_1116	111501	111600	+	2h	76.01	77	73	77	7601
ON563414.3	window_1116	111501	111600	+	4h	133.66	133	132	135	13366
ON563414.3	window_1116	111501	111600	+	6h	314.97	314	311	320	31497
ON563414.3	window_1116	111501	111600	+	12h	748.68	749	733	765	74868
ON563414.3	window_1116	111501	111600	+	24h	1002.76	1005	980	1025	100276
ON563414.3	window_1116	111501	111600	+	MIX	66.14	66	62	68	6614
ON563414.3	window_1116	111501	111600	-	1h	12.95	13	12	14	1295
ON563414.3	window_1116	111501	111600	-	2h	70.42	71	69	72	7042
ON563414.3	window_1116	111501	111600	-	4h	135.93	136	135	136	13593
ON563414.3	window_1116	111501	111600	-	6h	313.91	313	309	320	31391
ON563414.3	window_1116	111501	111600	-	12h	621	620.5	606	636	62100
ON563414.3	window_1116	111501	111600	-	24h	788.29	789.5	777	798	78829
ON563414.3	window_1116	111501	111600	-	MIX	1452.12	1455	1426	1465	145212
ON563414.3	window_1117	111601	111700	+	1h	24.95	25	24	26	2495
ON563414.3	window_1117	111601	111700	+	2h	74.95	74	74	77	7495
ON563414.3	window_1117	111601	111700	+	4h	134.26	134	134	135	13426
ON563414.3	window_1117	111601	111700	+	6h	322.41	321	314	333	32241
ON563414.3	window_1117	111601	111700	+	12h	791.2	787.5	769	827	79120
ON563414.3	window_1117	111601	111700	+	24h	1034.5	1035	1010	1072	103450
ON563414.3	window_1117	111601	111700	+	MIX	65.83	66	64	68	6583
ON563414.3	window_1117	111601	111700	-	1h	14	14	14	14	1400
ON563414.3	window_1117	111601	111700	-	2h	72.91	73	72	73	7291
ON563414.3	window_1117	111601	111700	-	4h	136.99	137	136	138	13699
ON563414.3	window_1117	111601	111700	-	6h	330.15	329	320	345	33015
ON563414.3	window_1117	111601	111700	-	12h	658.31	650	636	695	65831
ON563414.3	window_1117	111601	111700	-	24h	812.07	809	793	838	81207
ON563414.3	window_1117	111601	111700	-	MIX	1442.71	1441.5	1426	1463	144271
ON563414.3	window_1118	111701	111800	+	1h	25.7	26	25	26	2570
ON563414.3	window_1118	111701	111800	+	2h	74.11	74	73	75	7411
ON563414.3	window_1118	111701	111800	+	4h	134.1	134	133	135	13410
ON563414.3	window_1118	111701	111800	+	6h	334.34	335	332	336	33434
ON563414.3	window_1118	111701	111800	+	12h	838.35	839	828	843	83835
ON563414.3	window_1118	111701	111800	+	24h	1073.12	1073	1063	1082	107312
ON563414.3	window_1118	111701	111800	+	MIX	64.73	65	62	67	6473
ON563414.3	window_1118	111701	111800	-	1h	14	14	14	14	1400
ON563414.3	window_1118	111701	111800	-	2h	72.35	72	72	73	7235
ON563414.3	window_1118	111701	111800	-	4h	136.59	137	136	138	13659
ON563414.3	window_1118	111701	111800	-	6h	349.02	349	345	352	34902
ON563414.3	window_1118	111701	111800	-	12h	700.38	700	692	706	70038
ON563414.3	window_1118	111701	111800	-	24h	847.2	847	839	854	84720
ON563414.3	window_1118	111701	111800	-	MIX	1478.28	1478	1461	1488	147828
ON563414.3	window_1119	111801	111900	+	1h	25	25	25	25	2500
ON563414.3	window_1119	111801	111900	+	2h	75.25	75	75	76	7525
ON563414.3	window_1119	111801	111900	+	4h	132.47	132	132	133	13247
ON563414.3	window_1119	111801	111900	+	6h	334.3	334	330	339	33430
ON563414.3	window_1119	111801	111900	+	12h	842.77	842	823	865	84277
ON563414.3	window_1119	111801	111900	+	24h	1048.63	1051	1014	1070	104863
ON563414.3	window_1119	111801	111900	+	MIX	68.16	69	66	69	6816
ON563414.3	window_1119	111801	111900	-	1h	14	14	14	14	1400
ON563414.3	window_1119	111801	111900	-	2h	71.98	72	70	73	7198
ON563414.3	window_1119	111801	111900	-	4h	138.95	139	138	140	13895
ON563414.3	window_1119	111801	111900	-	6h	352.14	352	348	356	35214
ON563414.3	window_1119	111801	111900	-	12h	702.95	703	694	710	70295
ON563414.3	window_1119	111801	111900	-	24h	843.08	843	835	850	84308
ON563414.3	window_1119	111801	111900	-	MIX	1446.87	1440.5	1387	1482	144687
ON563414.3	window_112	11101	11200	+	1h	37.14	36	33	41	3714
ON563414.3	window_112	11101	11200	+	2h	103.72	100	97	113	10372
ON563414.3	window_112	11101	11200	+	4h	168.1	164	161	176	16810
ON563414.3	window_112	11101	11200	+	6h	203.83	197	183	223	20383
ON563414.3	window_112	11101	11200	+	12h	309.79	304.5	294	324	30979
ON563414.3	window_112	11101	11200	+	24h	291.77	286.5	276	304	29177
ON563414.3	window_112	11101	11200	+	MIX	84.77	85	82	89	8477
ON563414.3	window_112	11101	11200	-	1h	22.38	22	22	23	2238
ON563414.3	window_112	11101	11200	-	2h	84.42	83	83	86	8442
ON563414.3	window_112	11101	11200	-	4h	122.26	122	121	124	12226
ON563414.3	window_112	11101	11200	-	6h	143.9	143	140	151	14390
ON563414.3	window_112	11101	11200	-	12h	286.62	287	279	297	28662
ON563414.3	window_112	11101	11200	-	24h	262.16	262	255	266	26216
ON563414.3	window_112	11101	11200	-	MIX	283.31	283.5	281	286	28331
ON563414.3	window_1120	111901	112000	+	1h	35.03	26	25	47	3503
ON563414.3	window_1120	111901	112000	+	2h	109.62	75	75	157	10962
ON563414.3	window_1120	111901	112000	+	4h	199.24	132.5	131	288	19924
ON563414.3	window_1120	111901	112000	+	6h	420.61	334	320	549	42061
ON563414.3	window_1120	111901	112000	+	12h	783.28	825	654	873	78328
ON563414.3	window_1120	111901	112000	+	24h	784.31	767	665	1021	78431
ON563414.3	window_1120	111901	112000	+	MIX	276.91	67	66	663	27691
ON563414.3	window_1120	111901	112000	-	1h	20.3	14	14	29	2030
ON563414.3	window_1120	111901	112000	-	2h	112.28	70	70	171	11228
ON563414.3	window_1120	111901	112000	-	4h	212.71	143	140	311	21271
ON563414.3	window_1120	111901	112000	-	6h	436.66	353.5	336	570	43666
ON563414.3	window_1120	111901	112000	-	12h	684.3	700	565	788	68430
ON563414.3	window_1120	111901	112000	-	24h	698.11	702	591	852	69811
ON563414.3	window_1120	111901	112000	-	MIX	931.43	844.5	784	1393	93143
ON563414.3	window_1121	112001	112100	+	1h	47.65	48	47	48	4765
ON563414.3	window_1121	112001	112100	+	2h	161.22	161	157	165	16122
ON563414.3	window_1121	112001	112100	+	4h	294.47	294	288	301	29447
ON563414.3	window_1121	112001	112100	+	6h	565.07	568	549	576	56507
ON563414.3	window_1121	112001	112100	+	12h	899.81	900.5	873	920	89981
ON563414.3	window_1121	112001	112100	+	24h	835.13	842.5	783	878	83513
ON563414.3	window_1121	112001	112100	+	MIX	672.34	672	662	684	67234
ON563414.3	window_1121	112001	112100	-	1h	31.21	32	29	33	3121
ON563414.3	window_1121	112001	112100	-	2h	175.32	177	171	178	17532
ON563414.3	window_1121	112001	112100	-	4h	323.35	325.5	311	332	32335
ON563414.3	window_1121	112001	112100	-	6h	595.49	598	569	612	59549
ON563414.3	window_1121	112001	112100	-	12h	824.41	831.5	788	851	82441
ON563414.3	window_1121	112001	112100	-	24h	756.8	765	722	777	75680
ON563414.3	window_1121	112001	112100	-	MIX	901.55	906	844	949	90155
ON563414.3	window_1122	112101	112200	+	1h	47.92	48	47	48	4792
ON563414.3	window_1122	112101	112200	+	2h	164.17	164	162	166	16417
ON563414.3	window_1122	112101	112200	+	4h	302.13	302	299	305	30213
ON563414.3	window_1122	112101	112200	+	6h	583.56	585	576	589	58356
ON563414.3	window_1122	112101	112200	+	12h	941.98	945	920	959	94198
ON563414.3	window_1122	112101	112200	+	24h	901.36	906	878	913	90136
ON563414.3	window_1122	112101	112200	+	MIX	698.03	697	682	714	69803
ON563414.3	window_1122	112101	112200	-	1h	32	32	32	32	3200
ON563414.3	window_1122	112101	112200	-	2h	172.7	172	169	178	17270
ON563414.3	window_1122	112101	112200	-	4h	334.11	334	331	338	33411
ON563414.3	window_1122	112101	112200	-	6h	621.18	621	612	630	62118
ON563414.3	window_1122	112101	112200	-	12h	872.77	875.5	852	890	87277
ON563414.3	window_1122	112101	112200	-	24h	799.1	802.5	778	816	79910
ON563414.3	window_1122	112101	112200	-	MIX	987.68	988.5	949	1024	98768
ON563414.3	window_1123	112201	112300	+	1h	28.59	21	21	47	2859
ON563414.3	window_1123	112201	112300	+	2h	104.1	82	82	162	10410
ON563414.3	window_1123	112201	112300	+	4h	204.76	170	169	302	20476
ON563414.3	window_1123	112201	112300	+	6h	475.07	436	425	589	47507
ON563414.3	window_1123	112201	112300	+	12h	848.73	818.5	791	959	84873
ON563414.3	window_1123	112201	112300	+	24h	898.36	905	867	932	89836
ON563414.3	window_1123	112201	112300	+	MIX	724.3	725.5	714	732	72430
ON563414.3	window_1123	112201	112300	-	1h	22.09	18	18	32	2209
ON563414.3	window_1123	112201	112300	-	2h	121.47	101	100	172	12147
ON563414.3	window_1123	112201	112300	-	4h	246.46	209	203	339	24646
ON563414.3	window_1123	112201	112300	-	6h	510.99	467	451	633	51099
ON563414.3	window_1123	112201	112300	-	12h	809.51	783.5	759	907	80951
ON563414.3	window_1123	112201	112300	-	24h	794.44	791.5	764	835	79444
ON563414.3	window_1123	112201	112300	-	MIX	1018.88	1015	993	1049	101888
ON563414.3	window_1124	112301	112400	+	1h	21.06	21	21	24	2106
ON563414.3	window_1124	112301	112400	+	2h	90.59	93	84	96	9059
ON563414.3	window_1124	112301	112400	+	4h	191.75	197	170	215	19175
ON563414.3	window_1124	112301	112400	+	6h	463	469.5	438	492	46300
ON563414.3	window_1124	112301	112400	+	12h	870.81	866	818	924	87081
ON563414.3	window_1124	112301	112400	+	24h	928.12	917	878	979	92812
ON563414.3	window_1124	112301	112400	+	MIX	747.63	752	732	758	74763
ON563414.3	window_1124	112301	112400	-	1h	25.81	27	18	32	2581
ON563414.3	window_1124	112301	112400	-	2h	133.04	138.5	100	154	13304
ON563414.3	window_1124	112301	112400	-	4h	305.71	328	212	359	30571
ON563414.3	window_1124	112301	112400	-	6h	612	631	468	705	61200
ON563414.3	window_1124	112301	112400	-	12h	914.68	936	790	998	91468
ON563414.3	window_1124	112301	112400	-	24h	901.24	903	809	978	90124
ON563414.3	window_1124	112301	112400	-	MIX	1090.12	1070.5	1036	1159	109012
ON563414.3	window_1125	112401	112500	+	1h	24	24	24	24	2400
ON563414.3	window_1125	112401	112500	+	2h	100.52	102	96	103	10052
ON563414.3	window_1125	112401	112500	+	4h	221.47	223	215	226	22147
ON563414.3	window_1125	112401	112500	+	6h	507.2	511	491	515	50720
ON563414.3	window_1125	112401	112500	+	12h	952.99	960	920	965	95299
ON563414.3	window_1125	112401	112500	+	24h	1006.6	1012	969	1025	100660
ON563414.3	window_1125	112401	112500	+	MIX	772.77	767	755	800	77277
ON563414.3	window_1125	112401	112500	-	1h	32.26	32	32	33	3226
ON563414.3	window_1125	112401	112500	-	2h	156.04	156	153	159	15604
ON563414.3	window_1125	112401	112500	-	4h	373.18	374.5	360	384	37318
ON563414.3	window_1125	112401	112500	-	6h	729.5	733	706	743	72950
ON563414.3	window_1125	112401	112500	-	12h	1026.23	1026	1000	1040	102623
ON563414.3	window_1125	112401	112500	-	24h	1023.62	1025	979	1049	102362
ON563414.3	window_1125	112401	112500	-	MIX	1185.8	1193	1144	1201	118580
ON563414.3	window_1126	112501	112600	+	1h	24.33	24.5	23	25	2433
ON563414.3	window_1126	112501	112600	+	2h	103.79	104	103	104	10379
ON563414.3	window_1126	112501	112600	+	4h	224.87	224	222	229	22487
ON563414.3	window_1126	112501	112600	+	6h	519.73	519	513	530	51973
ON563414.3	window_1126	112501	112600	+	12h	966.9	967	958	977	96690
ON563414.3	window_1126	112501	112600	+	24h	1030.32	1033	1014	1043	103032
ON563414.3	window_1126	112501	112600	+	MIX	802.57	803	800	806	80257
ON563414.3	window_1126	112501	112600	-	1h	33.95	33	33	35	3395
ON563414.3	window_1126	112501	112600	-	2h	163.38	163	159	169	16338
ON563414.3	window_1126	112501	112600	-	4h	396.83	394	384	412	39683
[truncated: 25,624 more rows]
